# Supplementary material for: Construction of an M2 macrophage-related prognostic model in hepatocellular carcinoma
Source: Front Oncol. 2023 Jun 20;13:1170775. doi: 10.3389/fonc.2023.1170775 (PMC10319018; doi:10.3389/fonc.2023.1170775)
Supplement: Supplementary file 5 [file Table_1.xlsx]

## Sheet: Sheet1
Mixture	B cells naive	B cells memory	Plasma cells	T cells CD8	T cells CD4 naive	T cells CD4 memory resting	T cells CD4 memory activated	T cells follicular helper	T cells regulatory (Tregs)	T cells gamma delta	NK cells resting	NK cells activated	Monocytes	Macrophages M0	Macrophages M1	Macrophages M2	Dendritic cells resting	Dendritic cells activated	Mast cells resting	Mast cells activated	Eosinophils	Neutrophils	P-value	Correlation	RMSE
TCGA-CC-5263-01A-01R-A131-07	0.0269818	0	0	0.041031	0	0.0613742	0	0.0473543	0.022646	0	0	0.0276408	0.00502055	0.12846	0.0582949	0.114008	0.390354	0	0.0457414	0	0	0.0310928	0.42	0.0144812	1.10303
TCGA-CC-5264-01A-01R-A131-07	0.0225106	0	0.0126369	0.11465	0	0.246017	0.0525303	0.00913705	0.0500546	0	0	0	0	0.072977	0.0516793	0.267373	0.00951803	0	0.0858383	0	0	0.00507803	0.43	0.0134713	1.08101
TCGA-CC-5262-01A-01R-A131-07	0.0210992	0	0	0.175473	0	0.0925596	0.00405282	0	0.0372496	0	0	0.0390553	0	0.132132	0.10585	0.194949	0.0100693	0	0.100541	0	0	0.0869697	0.07	0.118566	1.04829
TCGA-CC-5261-01A-01R-A131-07	0.0780222	0.0281501	0	0.0887289	0	0.255432	0	0.00360797	0.0627984	0	0	0.0355269	0.00271469	0.0801534	0.0668738	0.0857055	0.14904	0	0.058099	0	0	0.0051474	0.05	0.158982	1.01983
TCGA-CC-5260-01A-01R-A131-07	0.0250888	0	0.00225191	0.130915	0	0.136799	0	0	0.0774194	0	0	0.0482044	0.0984576	0.102766	0.0693323	0.164421	0.0895001	0	0.0548444	0	0	0	0.06	0.138193	1.02942
TCGA-CC-5258-01A-01R-A131-07	0.0637353	0	0.00815349	0.0407389	0	0.129623	0	0.00827928	0.108458	0	0	0.0364915	0.0166023	0.437054	0.0662912	0.0756156	0.00360034	0	0	0.00192516	0	0.00343217	0.04	0.177824	1.05089
TCGA-EP-A12J-01A-11R-A131-07	0.0672668	0	0.00677168	0.122118	0	0.106814	0	0	0.0221723	0.0279232	0.0162462	0.0835359	0.0477996	0	0.132444	0.247966	0	0	0.118941	0	0	0	0.55	0.00318169	1.10041
TCGA-BC-A10W-01A-11R-A131-07	0.0257075	0	0.0028107	0.0389505	0	0.0833612	0	0.0340084	0.0593933	0	0	0.033409	0.026999	0.132834	0.110872	0.257839	0.151756	0	0.0420598	0	0	0	0.37	0.0191299	1.09361
TCGA-DD-A11C-01A-11R-A131-07	0	0.00626371	0	0.0377726	0	0.34943	0	0	0	0.0429396	0	0.0483955	0.039037	0	0.058401	0.321088	0.00529882	0.00532658	0.0860473	0	0	0	0.58	8.05336e-05	1.09656
TCGA-DD-A116-01A-11R-A131-07	0.0224998	0	0.0228496	0.0659841	0.0070451	0.0139071	0.000675211	0	0.108459	0.0155318	0	0.0883829	0.00751568	0.166099	0.0546234	0.279543	0.0110269	0	0.135857	0	0	0	0.15	0.0783581	1.06553
TCGA-BC-A10R-01A-11R-A131-07	0.00305176	0	0	0	0	0.206406	0	0	0.0676049	0	0.0224962	0.0251966	0.102477	0.0250463	0.0958186	0.233494	0.0386296	0	0.173919	0	0	0.00585985	0.82	-0.0213289	1.09274
TCGA-CC-A1HT-01A-11R-A131-07	0.0167345	0	0	0	0	0.139413	0.122166	0.0466778	0	0.016227	0	0.0789204	0.000789583	0.156018	0.117582	0.24027	0.0328724	0	0.0243888	0	0.00793979	0	0	0.255114	0.989869
TCGA-DD-A1EF-01A-11R-A131-07	0.110265	0	0.018634	0.106326	0	0.137444	0	0.0073997	0.127575	0	0	0.0345475	0	0.182145	0.0540157	0.0869109	0.0954243	0	0.0393129	0	0	0	0.27	0.0399942	1.06979
TCGA-DD-A1EA-01A-11R-A131-07	0.110471	0	0.145494	0.0107088	0	0.0989068	0.0016492	0	0	0.0728425	0	0.0729656	0	0.0838239	0.152164	0.118204	0.0132725	0	0.117531	0	0	0.00196599	0.1	0.0949129	1.0504
TCGA-DD-A11B-01A-11R-A131-07	0.0339257	0	0	0.0613454	0	0.297805	0	0	0.0323567	0	0	0.0783946	0.0366108	0.0484184	0.0645895	0.211597	0	0	0.133957	0	0	0.00100061	0.83	-0.0218651	1.09944
TCGA-BC-A10T-01A-11R-A131-07	0.0453819	0	0.00259911	0.118115	0	0.243326	0	0	0.00402636	0.0315825	0	0.0901021	0.0101256	0.0354606	0.078873	0.147007	0.0854025	0	0.107999	0	0	0	0.7	-0.00953293	1.09901
TCGA-DD-A1EI-01A-11R-A131-07	0.0182925	0	0	0.0475741	0	0.296727	0	0	0.0584538	0	0	0.0715463	0.0231315	0.115314	0.0583552	0.202557	0.0222802	0	0.0796946	0	0	0.00607334	0.52	0.00624524	1.09031
TCGA-BC-A10Y-01A-11R-A131-07	0.0252781	0	0.0175624	0.138937	0	0.199328	0	0.0234881	0.0713204	0	0	0.0534855	0.0168309	0.0633399	0.142193	0.176217	0.0163047	0	0.0557144	0	0	0	0.25	0.0453256	1.08428
TCGA-DD-A11D-01A-11R-A131-07	0.112245	0	0	0.00387302	0	0.393462	0	0	0.0350643	0	0.0828337	0.0197658	0.0601428	0.0981331	0.0868111	0.102703	0	0	0.00401852	0	0	0.000947426	0.71	-0.0103903	1.10449
TCGA-DD-A1EB-01A-11R-A131-07	0.00849792	0	0	0.0315033	0	0.111674	0	0	0	0.0528906	0	0.154571	0.0442721	0.0905665	0.160201	0.101948	0.0168374	0	0.227038	0	0	0	0.33	0.0267729	1.11696
TCGA-BC-A10X-01A-11R-A131-07	0.0849783	0	0.0201028	0.074192	0	0.172567	0	0	0.00647578	0.0355611	0	0.0223491	0.0960969	0.0371577	0.0693055	0.353227	6.53989e-05	0	0.0279217	0	0	0	0.33	0.0269573	1.08087
TCGA-DD-A1EH-01A-11R-A131-07	0.0484122	0	0.0461626	0.0851862	0	0.236817	0	0.00342872	0.0141794	0	0	0.0734551	0.0145902	0.129022	0.101285	0.162238	0.0122166	0	0.0721474	0	0	0.000859061	0.25	0.0462298	1.07195
TCGA-DD-A11A-01A-11R-A131-07	0.0730621	0	0.00744478	0	0	0.0987826	0	0.0413469	0.0948022	0	0.0599564	0.0344956	0.12989	0.212011	0.0200503	0.192135	0	0	0	0.0121531	0	0.0238698	0.24	0.0550276	1.07533
TCGA-DD-A114-01A-11R-A131-07	0.0695951	0	0.0407054	0.0463441	0	0.168667	0.0101712	0.00651952	0.0410707	0.00399785	0	0.0493533	0.0229212	0.220996	0.145735	0.0715712	0.0280569	0	0.0742953	0	0	0	0	0.387743	0.923525
TCGA-DD-A1EE-01A-11R-A131-07	0.00636582	0	0.00433833	0	0.0750655	0.124821	0	0.0136113	0.039327	0	0.0883603	0.0345052	0.0747383	0.115648	0.0416181	0.238978	0.000227175	0	0.0966445	0	0.0319372	0.0138141	0.3	0.031434	1.07418
TCGA-BC-A110-01A-11R-A131-07	0.0019202	0	0.00943404	0.0675158	0	0.20556	0.00610442	0	0.00947883	0.00594669	0	0.0415894	0.237434	0.0331957	0.0637012	0.229207	0.0116457	0	0.0699756	0	0	0.00729168	0.18	0.0735315	1.06143
TCGA-BC-A10Q-01A-11R-A131-07	0.0297017	0	0.0290738	0.104148	0	0.131036	0	0.00616677	0.0505682	0	0	0.088663	0.11721	0.0951041	0.0447699	0.245035	0.0240319	0	0.0328814	0	0.000421832	0.00118779	0.58	-2.22444e-05	1.09002
TCGA-DD-A113-01A-11R-A131-07	0	0.0027144	0	0.101066	0	0.0879235	0	0.0373222	0.115475	0	0	0.11821	0.00285813	0.198197	0.0627336	0.144351	0.0303468	0	0.0988025	0	0	0	0.65	-0.00494221	1.10594
TCGA-DD-A118-01A-11R-A131-07	0.0182903	0	0	0	0	0.208774	0	0	0.0380181	0	0	0.0391657	0.0588133	0.098156	0.0735605	0.365523	0.0215535	0	0.078146	0	0	0	0.5	0.00886695	1.09612
TCGA-DD-A115-01A-11R-A131-07	0.048279	0	0	0.0835138	0	0.158185	0	0.0196328	0.0926266	0.0339936	0	0.0831811	0	0.110879	0.115023	0.137546	0.0359922	0	0.0811488	0	0	0	0.26	0.0441902	1.08051
TCGA-BC-A112-01A-11R-A131-07	0.000138903	0.00291336	0.00464357	0	0	0.181131	0	0	0.0433054	0	0	0.140164	0.0587638	0.179357	0.0223208	0.171541	0.00205414	0	0.161249	0	0.0227365	0.00968257	0.77	-0.0161878	1.10723
TCGA-BC-A10U-01A-11R-A131-07	0.0595792	0	0.00364495	0.119009	0	0.144806	0.00132053	0.0161269	0.0539892	0.0647126	0	0	0.0175206	0.156486	0.0184891	0.245338	0.00481917	0	0.094158	0	0	0	0.21	0.0669728	1.06397
TCGA-CC-A123-01A-11R-A131-07	0.032248	0	0.0117857	0.0387576	0	0.410339	0	0.0115969	0.0567111	0	0.00320759	0.011739	0.0268709	0.0995173	0.0206449	0.214842	0.0506305	0	0.0111093	0	0	0	0.3	0.0317375	1.08619
TCGA-DD-A119-01A-11R-A131-07	0.0366149	0	0.0120716	0.0590862	0	0.262676	0	0	0.015394	0	0	0.0617992	0	0.250609	0.0411714	0.176825	0.0482059	0	0.0355469	0	0	0	0.08	0.111455	1.05732
TCGA-BC-A10Z-01A-11R-A131-07	0.249565	0	0	0.00683729	0	0.00161792	0	0.0637316	0.0670488	0.010839	0	0.063296	0	0.107224	0	0.215856	0	0.144768	0.0558104	0	0	0.0134062	0.68	-0.00712545	1.09135
TCGA-DD-A1ED-01A-11R-A155-07	0.0371043	0	0.00674743	0.114475	0	0.240057	0	0.00518054	0.0185113	0.00319384	0	0.0718259	0.051936	0.0393416	0.0556691	0.186069	0.0136194	0	0.112107	0.0388112	0	0.00535121	0.25	0.0484291	1.07088
TCGA-DD-A1EJ-01A-11R-A155-07	0	0.0017394	0.0134762	0.068145	0	0.136955	0	0	0.0429831	0	0	0.101455	0.0385749	0.138978	0.116296	0.243651	0.0225483	0	0.0641817	0	0	0.0110167	0.49	0.00973774	1.10151
TCGA-BC-A217-01A-11R-A155-07	0.00224003	0	0.0218126	0.0979871	0	0.25418	0	0.00238315	0.0735293	0.0482577	0	0.0120026	0	0.149383	0.104084	0.19036	0.00883178	0	0.034949	0	0	0	0.17	0.0757011	1.07078
TCGA-BC-A216-01A-11R-A155-07	0.021798	0	0.0285264	0.567804	0	0	0.115513	0.0529331	0.0264358	0	0	0.0330651	0.00858143	0.0197287	0.0473125	0.0310415	0.00269005	0	0.0406493	0	0	0.00392132	0.38	0.0173228	1.14909
TCGA-DD-A1EL-01A-11R-A155-07	0.00338988	0	0.00671081	0	0	0.0646996	0.00413035	0.0141423	0.0598446	0	0.0291739	0	0.0116815	0.344948	0.0297299	0.287327	0.0623073	0	0.0803562	0	0.00127874	0.000279042	0.04	0.185093	1.0497
TCGA-EP-A26S-01A-11R-A16W-07	0.0296885	0	0	0.068222	0	0.0823699	0	0	0.0172043	0.00367914	0.0514673	0.0766198	0.0176683	0.208604	0.0653533	0.248894	0.0162188	0	0.114011	0	0	0	0.25	0.046323	1.08775
TCGA-G3-A25S-01A-11R-A16W-07	0.00372414	0	0	0.00994577	0	0.101434	0	0	0.000913812	0.141452	0	0.0851033	0.0227418	0.190373	0.0272751	0.249012	0.0148685	0	0.149938	0	0	0.0032187	0.37	0.0178673	1.10417
TCGA-G3-A25V-01A-11R-A16W-07	0.0167043	0	0.00868763	0.0640372	0	0.223964	0	0	0.064017	0	0	0.0329241	0.0395898	0.0899671	0.145253	0.171055	0.0768868	0	0.0669139	0	0	0	0.08	0.1127	1.04843
TCGA-FV-A23B-01A-11R-A16W-07	0.0369857	0	0.00302075	0.0874099	0	0.222928	0.00666972	0.0401956	0.0506421	0.00470845	0	0.0315838	0.0191927	0.0364215	0.10028	0.166001	0.149692	0	0.0442688	0	0	0	0.49	0.0105996	1.08254
TCGA-G3-A25Z-01A-11R-A16W-07	0	0	0.00103076	0.0680873	0	0.179478	0.00163108	0	0.102663	0	0.0929114	0	0.0313719	0.0984043	0.0593557	0.24685	0.0497639	0	0.0581257	0	0	0.0103268	0.25	0.046023	1.07109
TCGA-G3-A25T-01A-11R-A16W-07	0.000956179	0	0	0.0300576	0	0.170396	0	0	0.0167605	0.00985462	0	0.0771864	0	0.415706	0.0287859	0.183993	0.00251843	0	0.060247	0	0	0.00353852	0	0.296399	0.992159
TCGA-G3-A25U-01A-11R-A16W-07	0.109056	0	0	0	0	0.215823	0	0	0	0.0354437	0.0624859	0	0.0760314	0	0.124441	0.196218	0.00115484	0	0.0999848	0	0	0.079361	0.57	0.001013	1.08912
TCGA-G3-A25Y-01A-11R-A16W-07	0.0207012	0	0	0.0747857	0	0.242902	0	0.0346926	0.0591509	0.00454108	0	0.0231057	0.00307188	0.0455232	0.148881	0.251468	0.0108173	0	0.0800331	0	0	0.000326182	0.21	0.0669618	1.07411
TCGA-G3-A25X-01A-11R-A16W-07	0	0	0	0.172952	0	0.0985317	0	0	0.0943769	0	0	0.100821	0	0.100746	0.0624093	0.212579	0.0839979	0	0.0388873	0	0	0.0346984	0.01	0.208988	1.01002
TCGA-EP-A2KA-01A-11R-A180-07	0.0166819	0	0.0794452	0.216683	0	0.126687	0	0.0492522	0.0925832	0.0104131	0	0.0493855	0	0.10436	0.075048	0.112085	0.0377702	0	0.00804725	0	0	0.0215573	0.13	0.0831075	1.06183
TCGA-ES-A2HS-01A-11R-A180-07	0.0473709	0	0	0.0378079	0	0.269907	0	0	0.0153885	0	0	0.0784173	0.0250907	0	0.0493583	0.445207	0	0	0.0294406	0	0	0.00201181	0.87	-0.023972	1.11563
TCGA-EP-A2KB-01A-11R-A180-07	0.0115772	0	0	0.00704948	0	0.328143	0	0	0.0208443	0.0262791	0	0.0750608	0.0441556	0.147597	0.0568135	0.22789	0.00907504	0	0.0355502	0	0	0.00996451	0.64	-0.00424466	1.1029
TCGA-DD-A3A1-01A-11R-A213-07	0	0	0	0.111325	0	0.206482	0	0.0128986	0.0498878	0	0	0.0502672	0	0.153991	0.0364163	0.271545	0.00195118	0	0.03395	0	0	0.0712856	0.32	0.0278244	1.09327
TCGA-BD-A3ER-01A-11R-A213-07	0.0173066	0	0.0247891	0.032984	0	0.166426	0	0.0106762	0.0921537	0	0	0.0455883	0.00572836	0.188923	0.0586963	0.283526	0.0395965	0	0.00944494	0	0	0.0241615	0.25	0.0475649	1.0836
TCGA-DD-A39Z-01A-11R-A213-07	0.0590089	0	0	0.240573	0	0.291342	0	0	0.0327003	0	0	0.0862081	0.00700729	0.0263096	0.0685101	0.117246	0.00726379	0	0.0638302	0	0	0	0.78	-0.0168314	1.13194
TCGA-CC-A3MB-01A-11R-A213-07	0.0541279	0	0	0	0	0.235952	0	0.00815191	0.0236868	0.0320469	0	0.0932205	0	0.121314	0.0899568	0.203731	0.0392144	0	0.0883139	0	0	0.0102837	0.71	-0.011458	1.09832
TCGA-DD-A39W-01A-11R-A213-07	0.0414566	0	0.0211332	0.101817	0	0.123616	0	0	0.058404	0	0.0445183	0.0399372	0.0558818	0.0631059	0.142256	0.193321	0.0164565	0	0.0897502	0	0	0.00834553	0.27	0.0400016	1.07747
TCGA-G3-A3CJ-01A-11R-A213-07	0.0770094	0	0	0.0177027	0	0.174493	0	0	0.0208847	0.052724	0.00897113	0.052536	0.0881183	0.0589983	0.0861652	0.25479	0.00142934	0	0.106178	0	0	0	0.52	0.00541733	1.08429
TCGA-BC-A3KG-01A-11R-A213-07	0.0891459	0	0.00541457	0.0989303	0	0.200005	0	0.0491426	0.0584761	0.0174453	0	0.0641993	0.0309739	0.106656	0.0940026	0.0887956	0.0471994	0	0.0327309	0	0	0.0168824	0.83	-0.0217415	1.1016
TCGA-DD-A3A2-01A-11R-A213-07	0.0405865	0	0	0.0598452	0	0.146301	0	0.0237774	0.052077	0.0156479	0.0460797	0.0583791	0	0.0389	0.0731104	0.396167	0.00211112	0	0.0470179	0	0	0	0.48	0.010946	1.09793
TCGA-CC-A3MA-01A-11R-A213-07	0.0148331	0	0	0.0403588	0	0.073104	0	0.00493579	0.0518601	0	0	0.0367322	0	0.546162	0.0919275	0.114087	0.00662746	0	0.013273	0	0.00609885	0	0	0.709586	0.706582
TCGA-G3-A3CI-01A-11R-A213-07	0.0441422	0	0.0173703	0.182077	0	0.0642766	0	0	0.0782588	0	0.00466626	0.0645401	0.15989	0.0174992	0.0858223	0.200293	0.000323779	0	0.0714355	0	0.00458864	0.00481677	0.37	0.0195918	1.08068
TCGA-DD-A39Y-01A-11R-A213-07	0	0	0	0.0666979	0	0.154339	0	0	0.159552	0	0	0.0753286	0	0.107448	0.0324006	0.247348	0.11986	0	0.0370266	0	0	0	0.72	-0.01251	1.10157
TCGA-G3-A3CK-01A-11R-A213-07	0.0823941	0	0	0.149444	0	0.135266	0.00564055	0.00621239	0.0137143	0.0086022	0	0.0986989	0.0146683	0.0893287	0.159016	0.121155	0.00994037	0	0.0946415	0	0.0112777	0	0.24	0.0526999	1.08831
TCGA-EP-A2KC-01A-11R-A213-07	0.0841291	0	0.0545375	0.0652346	0	0.0985936	0	0.0396534	0.0566813	0	0	0.0186347	0.00781448	0.0836887	0.145055	0.22824	0.0511503	0	0.0665869	0	0	0	0.24	0.0543227	1.06677
TCGA-DD-A1EG-01A-11R-A213-07	0.0235921	0	0.0340273	0.0636058	0	0.101572	0	0.0148842	0.0705832	0.0113567	0	0.0441408	0.0126224	0.313524	0.0944286	0.131806	0.0373279	0	0.0465283	0	0	0	0	0.231755	1.00538
TCGA-DD-A39V-01A-11R-A213-07	0	0	0.0118762	0.354366	0	0	0.0104895	0.0298637	0.135429	0	0	0.0694838	0.0682174	0.02411	0.0810195	0.145825	0.0292118	0	0.0400692	0	0	3.85886e-05	0.13	0.0838441	1.07597
TCGA-FV-A2QR-01A-11R-A213-07	0.0562406	0	0	0.138245	0	0.0398449	0.0211401	0.00741571	0.0216135	0	0.0212735	0.0302127	0	0.239855	0.123508	0.234956	0.0185066	0	0.0169132	0	0	0.0302752	0.08	0.108293	1.06978
TCGA-EP-A3JL-01A-11R-A213-07	0.0465657	0	0.00649685	0.12083	0	0.111398	0	0.0174209	0.0853122	0	0	0.0544682	0.0260631	0.0954231	0.165903	0.16755	0.0363027	0	0.0662661	0	0	0	0.05	0.163976	1.03208
TCGA-G3-A3CG-01A-11R-A213-07	0.111179	0	9.13803e-05	0.112554	0	0.207387	0	0	0.108593	0	0	0.0448499	0.00105489	0.00366838	0.20178	0.11869	0.0309174	0	0.0474955	0	0	0.0117397	0.36	0.0204658	1.1141
TCGA-BD-A2L6-01A-11R-A213-07	0.0551481	0	0	0.110304	0	0.320713	0	0	0.0701288	0	0.0188118	0.0421149	0.0202506	0.016331	0.128995	0.124811	0.0247723	0	0.0676191	0	0	0	0.73	-0.0135326	1.11365
TCGA-DD-A39X-01A-11R-A213-07	0.0259414	0	0	0.0785126	0	0.234887	0	0	0.000229398	0.0125416	0	0.0461026	0	0.175285	0.0424753	0.268318	0.0615561	0	0.0541504	0	0	0	0.3	0.0311502	1.08853
TCGA-BC-A3KF-01A-11R-A213-07	0.0450801	0	0	0	0	0.326375	0	0	0	0.00259444	0	0.032674	0.0199819	0.0378386	0.126796	0.174664	0.0443774	0	0.186189	0	0	0.00342967	0.4	0.0158209	1.08459
TCGA-DD-A1EK-01A-11R-A213-07	0	0.000428579	0	0.00857491	0	0.229134	0	0	0.0419801	0.023708	0	0.0465799	0.00677989	0.165132	0.0269207	0.309864	0	0	0.11261	0	0	0.0282878	0.09	0.0998494	1.05873
TCGA-CC-A3M9-01A-11R-A213-07	0	0	0.00346348	0.385109	0	0	0.045415	0.0192327	0.0433443	0.118596	0	0.0217418	0.0291134	0.0122423	0.0947298	0.204578	0.0178687	0	0.00456572	0	0	0	0	0.510163	0.859892
TCGA-EP-A3RK-01A-11R-A22L-07	0.00226853	0	0.0501718	0.159532	0	0.0482286	0	0.0365733	0.106901	0	0	0.0634889	0.0159673	0.101934	0.096638	0.175632	0.0776538	0	0.0650102	0	0	0	0.09	0.100766	1.04654
TCGA-DD-A3A3-01A-11R-A22L-07	0.0459305	0	0	0.0585498	0	0.301094	0	0	0	0.0102592	0.0143523	0.0212327	0.00562499	0.131064	0.0749812	0.232448	0.0517155	0	0.048074	0	0	0.00467354	0.13	0.0826538	1.05996
TCGA-FV-A2QQ-01A-11R-A22L-07	0.048492	0	0.00403974	0.195708	0	0.0590107	0.00206271	0.0187941	0.121766	0.014239	0	0.0370621	0.00917523	0.0693259	0.124018	0.20068	0.0619975	0	0.0336287	0	0	0	0.38	0.0174935	1.09134
TCGA-FV-A3I0-01A-11R-A22L-07	0.052328	0	0.0716605	0.037287	0	0.0824065	0	0.00388587	0.0474356	0	0	0.0440796	0	0.392588	0.0308042	0.198554	0	0	0.03121	0	0	0.00775995	0.04	0.183527	1.043
TCGA-DD-A3A5-01A-11R-A22L-07	0.000666892	0	0	0.366737	0	0.0994138	0	0.00766374	0.0573719	0	0	0.104791	0.00357864	0.0708787	0.0432636	0.19535	0	0	0.042595	0	0	0.00768948	0.55	0.00331918	1.13045
TCGA-FV-A3R2-01A-11R-A22L-07	0.0619178	0	0	0.130689	0	0.198313	0	0.00257598	0.0617857	0	1.79719e-05	0.0118791	0.00614912	0.131057	0.107875	0.202754	0.0148686	0.0428248	0.0122461	0	0	0.0150471	0.3	0.0330026	1.08778
TCGA-G3-A3CH-01A-11R-A22L-07	0.0583649	0	0	0.122016	0	0.228124	0	0	0.0833618	0.0391358	0	0.0562234	0	0	0.0898297	0.216199	0.0187538	0	0.087991	0	0	0	0.63	-0.0038113	1.10016
TCGA-BD-A3EP-01A-11R-A22L-07	0.0857596	0.0693639	0.0706877	0.0862497	0	0.21261	0	0.0253655	0.085646	0	0	0.0328642	0	0.0778785	0.052463	0.0946748	0.0908272	0	0.00547257	0	0	0.0101377	0.07	0.118205	1.03339
TCGA-DD-A3A6-01A-11R-A22L-07	0.00195555	0	0.0152108	0.164116	0	0.278623	0	0.0183961	0.0838607	0	0	0.158666	0.0275741	0.0340717	0.0129752	0.107165	0.00816585	0	0.0892202	0	0	0	0.02	0.198934	1.03446
TCGA-DD-A3A7-01A-11R-A22L-07	0.0175118	0	0	0.138041	0	0.247116	0	0	0.0977613	0	0.00553782	0.0826672	0.0143526	0.146794	0.06597	0.123395	0	0	0.0608539	0	0	0	0.35	0.0241558	1.09698
TCGA-CC-A3MC-01A-11R-A22L-07	0.0688636	0	0	0.0124854	0	0.182461	0	0	0.0531835	0.00235757	0	0.081858	0	0.252161	0.0875143	0.167181	0.0252634	0	0.061482	0	0	0.0051896	0.14	0.0805318	1.07054
TCGA-DD-A3A4-01A-11R-A22L-07	0.211585	0	0.00476463	0	0	0.11895	0	0	0	0	0.101238	0.0293153	0.0421685	0.024963	0.0657441	0.273872	0	0	0.118193	0	0	0.00920602	0.66	-0.00600168	1.08683
TCGA-FV-A3R3-01A-11R-A22L-07	0.00517115	0	0	0.0814137	0	0.365318	0	0	0	0	0	0.0484624	0.00833757	0.0727351	0.0246831	0.26171	0.0790891	0	0.05308	0	0	0	0.54	0.00462025	1.09655
TCGA-FV-A3I1-01A-11R-A22L-07	0.0276389	0	0.0309971	0.0303921	0	0.100991	0.00777519	0.0352795	0.089657	0	0	0.0271554	0	0.293585	0.137841	0.105326	0.0735585	0	0.0398027	0	0	0	0.04	0.187635	1.02788
TCGA-DD-A3A8-01A-11R-A22L-07	0.102273	0	0	0.1692	0.0124805	0	0	0	0	0	0.0945389	0.0874989	0.0526244	0.107753	0.136194	0.0775943	0.00344752	0	0.156395	0	0	0	0.31	0.0284566	1.10247
TCGA-FV-A496-01A-11R-A266-07	0	0	0.0451551	0.118	0	0.262595	0	0	0.00124123	0	0	0.0379747	0.111678	0.168422	0.055458	0.0111129	0.00433696	0	0.183022	0	0	0.00100458	0.24	0.0562977	1.06563
TCGA-DD-A4ND-01A-11R-A266-07	0.0343182	0	0.0168689	0.181738	0	0.185973	0	0.00194686	0.0319783	0.0325591	0	0.0229044	0.0154798	0.0703874	0.134558	0.177509	0.0611127	0	0.0326665	0	0	0	0.23	0.0590571	1.07729
TCGA-DD-A4NA-01A-11R-A266-07	0.0378644	0	0.0536176	0.0160044	0	0.161688	0	0.0095976	0.0826402	0	0.000863711	0.0837648	0.00395184	0.199598	0.0678788	0.22972	0.000529562	0	0.0272435	0	0	0.0250377	0.08	0.115916	1.04869
TCGA-FV-A495-01A-11R-A266-07	0.0200588	0	0	0.0801796	0	0.22152	0	0	0.0575907	0.0532171	0	0.077644	0.0396029	0.049236	0.104975	0.146127	0.0321985	0	0.11765	0	0	0	0.09	0.10588	1.0526
TCGA-ED-A459-01A-11R-A266-07	0	0.00281335	0.00496159	0	0	0.147934	0.0113177	0	0.0706944	0	0.0186176	0.00313204	0.0163312	0.184445	0.031225	0.426701	0.017243	0	0.0371273	0	0.0274568	0	0.29	0.0359479	1.10654
TCGA-MR-A520-01A-11R-A266-07	0.0497591	0	0.0246554	0.109279	0	0.205905	0	0	0.0336393	0	0.0422804	0.0209949	0.00414488	0.10362	0.0592919	0.248563	0.0175661	0	0.080301	0	0	0	0.55	0.00295	1.08528
TCGA-DD-A3A9-01A-11R-A266-07	0.0145013	0	0.0381286	0.2593	0	0.201803	0	0.00793173	0.0591585	0	0	0.0375796	0.012996	0.0334063	0.0470512	0.133787	0.119789	0	0.0345681	0	0	0	0.37	0.0180434	1.09091
TCGA-FV-A4ZQ-01A-11R-A266-07	0.0020306	0	0.124695	0.38224	0	0	0.028837	0.0966846	0.05568	0.02494	0	0.0454811	0.0488973	0.0204135	0.0675277	0.0918894	0.00522291	0	0.00546067	0	0	0	0.07	0.121471	1.05876
TCGA-ED-A4XI-01A-11R-A266-07	0.0407413	0	0	0.141341	0	0.121322	0	0	0.0487698	0.0221906	0	0.0499306	0.0345677	0.0901251	0.123013	0.204709	0.0711369	0	0.0521527	0	0	0	0.26	0.0447433	1.07804
TCGA-G3-A5SL-01A-11R-A27V-07	0.0625478	0	0	0.0571675	0	0.180636	0	0	0.0105883	0.0073012	0.0238113	0.027988	0.0270475	0.0351895	0.0950047	0.255008	0.0590233	0	0.156947	0	0	0.00174018	0.37	0.0184427	1.07646
TCGA-BW-A5NO-01A-11R-A27V-07	0.0442652	0	0.0798756	0.0560069	0	0.243822	0	0.0165367	0.025964	0.0616128	0	0.0535901	0	0.148161	0.052405	0.146424	0	0	0.0664548	0	0	0.00488175	0.24	0.0573753	1.06301
TCGA-BW-A5NQ-01A-11R-A27V-07	0.0475143	0	0.0587844	0.300529	0	0	0.0870039	0.0583766	0.0472227	0.0158581	0	0.0324864	0.00281285	0.0631951	0.109914	0.0780262	0.0707868	0	0.0274895	0	0	0	0.01	0.208497	1.00683
TCGA-DD-A4NG-01A-11R-A27V-07	0.0212522	0	0	0.04577	0	0.38935	0.0115213	0.00944617	0.045456	0	0	0.052759	0	0.13746	0.0790659	0.13344	0.0295724	0	0.0417009	0	0	0.00320605	0.24	0.054862	1.07961
TCGA-PD-A5DF-01A-11R-A27V-07	0.00902985	0	0	0.0244085	0	0.0523416	0	0.0105634	0.0688221	0	0	0.00973654	0	0.608643	0.108989	0.0600829	0.00538	0	0.042003	0	0	0	0	0.304267	1.02486
TCGA-BW-A5NP-01A-11R-A27V-07	0.071434	0	0.00160785	0.148646	0	0.0829357	0	0	0.0599766	0.0166053	0	0.0777019	0.0466298	0.0837394	0.152347	0.12772	0.0628145	0	0.0678424	0	0	0	0.71	-0.0114333	1.10716
TCGA-DD-A4NH-01A-11R-A27V-07	0.00249812	0	0	0.02845	0	0.017314	0	0.0172223	0.111048	0	0	0.137317	0	0.3291	0.0150955	0.010168	0.0432092	0	0.0772669	0	0	0.211311	0.06	0.133381	1.08146
TCGA-DD-A4NF-01A-11R-A27V-07	0.0915331	0	0.0117368	0.0527954	0.119325	0	0	0.0151987	0.00227904	0	0	0.122229	0.098608	0	0	0.289693	0	0.00018956	0.189177	0	0.00723542	0	0.85	-0.0233295	1.09947
TCGA-ED-A5KG-01A-11R-A27V-07	0.203312	0	0.0236316	0.204193	0	0.163064	0.010515	0.028436	0.066834	0.0640207	0	0	0	0.0877988	0.0876991	0.0461495	0	0	0.0143459	0	0	0	0.05	0.167393	1.03385
TCGA-G3-A5SJ-01A-11R-A27V-07	0.0181689	0	0.0492057	0.118761	0	0.137306	0.00732932	0.0622239	0.0587365	0.0112684	0	0.0246336	0	0.208395	0.0687167	0.115212	0.0658509	0	0.0229401	0	0	0.0312523	0.05	0.152322	1.02833
TCGA-DD-A4NI-01A-11R-A27V-07	0.0354054	0	0	0.0479772	0	0.334191	0	0	0.0166558	0.0151659	0	0.0517033	0.0337134	0.0301967	0.17782	0.116706	0.0110878	0	0.124611	0	0.00476629	0	0.23	0.0610157	1.08531
TCGA-DD-A4NJ-01A-11R-A27V-07	0.071888	0	0.0366754	0.0286892	0	0.202986	0.0147241	0	0.0241137	0	0.00406046	0.00608114	0.00901171	0.0795134	0.1051	0.185558	0.177437	0	0.0522958	0	0	0.00186591	0.1	0.0975991	1.04386
TCGA-DD-A4NE-01A-11R-A27V-07	0.157271	0	0.00142276	0	0	0.178226	0	0.00270554	0	0	0.00563194	0.0242532	0.0976436	0.00125802	0.0822922	0.306863	0	0	0.142432	0	0	0	0.97	-0.0457553	1.10188
TCGA-G3-A5SK-01A-11R-A27V-07	0.0437783	0	0.0119683	0.09721	0	0.2462	0	0.0114516	0.0125842	0.0257097	0.105842	0.0030402	0	0.0685114	0.0804594	0.278003	0	0	0.0152425	0	0	0	0.25	0.047128	1.08338
TCGA-DD-A4NO-01A-11R-A28V-07	0.026867	0	0	0.0633387	0	0.292093	0	0	0.0376819	0	0.00969691	0.0452485	0.0195558	0.0230947	0.120359	0.230463	0.052251	0	0.0793512	0	0	0	0.69	-0.00808773	1.09803
TCGA-CC-A5UC-01A-11R-A28V-07	0.0466393	0	0.0665284	0.0510917	0	0.0986773	0.0182659	0.00210792	0.0213033	0.0164145	0	0.0396245	0	0.321772	0.0867251	0.131046	0.0487173	0	0.0510871	0	0	0	0.1	0.0949941	1.06727
TCGA-DD-A4NK-01A-11R-A28V-07	0.0816443	0	0	0.0589435	0	0.120058	0	0.00903555	0	0	0.0976522	0.0184971	0	0.0395655	0.0954036	0.390887	0.0112114	0	0.0771021	0	0	0	0.77	-0.0160459	1.10635
TCGA-K7-A5RF-01A-11R-A28V-07	0.0357608	0	0.0446984	0.0949835	0	0.16168	0	0.00931247	0.0321034	0.02912	0	0.047431	0.0478918	0.0340308	0.100749	0.326872	0	0	0.0286978	0	0	0.00666932	0.24	0.0577352	1.07011
TCGA-CC-A5UE-01A-11R-A28V-07	0	0	0	0.0985948	0	0.259507	0	0	0.0879277	0	0	0.0219712	0.00625763	0.264882	0.0406834	0.171209	0.0268546	0	0.0133615	0	0	0.00875123	0.36	0.021584	1.10552
TCGA-NI-A4U2-01A-11R-A28V-07	0.0345658	0	0	0	0	0.0942702	0	0.00252574	0.0418944	0	0.0589865	0.0231899	0.0930309	0.340425	0.0883844	0.158599	0.011796	0	0.0523322	0	0	0	0.07	0.125417	1.06595
TCGA-HP-A5N0-01A-11R-A28V-07	0.0184655	0	0	0.0250611	0	0.182142	0	0	0	0.0367524	0	0.0947763	0.0616009	0.0487292	0.128547	0.127976	0.0612563	0	0.214693	0	0	0	0.45	0.0120246	1.09417
TCGA-DD-A4NL-01A-11R-A28V-07	0.0343776	0	0	0.0677338	0	0.30805	0	0	0.00297459	0	0	0.0347279	0	0.110098	0.0351502	0.34656	0	0	0.0603279	0	0	0	0.46	0.0117397	1.09658
TCGA-DD-A4NN-01A-11R-A28V-07	0.00936753	0	0	0	0	0.148628	0.000242988	0	0.0408973	0	0.129495	0	0.0300423	0.182298	0.0337696	0.27344	0.0464445	0	0.0946389	0	0.010737	0	0.31	0.0287426	1.08725
TCGA-K7-A5RG-01A-11R-A28V-07	0.00951074	0	0.170937	0.360474	0	0.00264574	0.0261516	0.0444259	0.0820557	0	0	0.0469019	0.0112356	0.0599086	0.0612143	0.0751911	0.0144457	0	0.0314276	0	0	0.0034749	0	0.316083	0.95773
TCGA-DD-A4NP-01A-11R-A28V-07	0.0765343	0	0.0128168	0.0679718	0	0.109894	0	0	0	0	0.030533	0.0531877	0.0252519	0	0.0205398	0.289619	0	0	0.313651	0	0	0	0.65	-0.00509315	1.10274
TCGA-BC-A5W4-01A-11R-A28V-07	0	0	0.00709236	0.0245273	0	0.212265	0	0.0377281	0.00514853	0	0	0.105513	0.0470374	0.0557066	0.107556	0.230841	0.0835751	0.0266124	0.056397	0	0	0	0.48	0.0107952	1.09268
TCGA-CC-A5UD-01A-11R-A28V-07	0	0	0	0.14299	0	0.0830884	0	0.0672877	0.042177	0.0516817	0	0.0767007	0.0127289	0.0301828	0.163605	0.23767	0	0	0.0918876	0	0	0	0.49	0.00985934	1.11296
TCGA-LG-A6GG-01A-11R-A311-07	0.0280811	0	0.0177915	0.0468134	0	0.216457	0	0.0251041	0.0516608	0	0	0.079396	0.0223484	0.0246003	0.0598854	0.308892	0.0960891	0	0.0203127	0	0.00256901	0	0.95	-0.0419498	1.10822
TCGA-DD-A4NR-01A-11R-A311-07	0.0337673	0	0.00070578	0.282697	0	0.103526	0.0417431	0.045609	0.0704043	0	0.00571888	0.0189985	0.00295641	0.114883	0.0670974	0.201666	0.00754198	0	0	0	0	0.00268587	0	0.256146	0.990969
TCGA-BC-A69I-01A-11R-A311-07	0.0481071	0	0	0.167091	0	0.0885678	0	0	0.0277946	0	0.0155142	0.0590335	0.0990194	0.0688809	0.0808876	0.178321	0.0350072	0	0.125434	0	0	0.0063419	0.36	0.0222445	1.07649
TCGA-K7-A6G5-01A-11R-A311-07	0	0	0.0216547	0.108885	0	0.115669	0	0.0344499	0.0989207	0.0313828	0	0.0834422	0.0222301	0.0585366	0.163104	0.200656	0.0121997	0	0.0464099	0	0	0.00245811	0.29	0.0361806	1.0979
TCGA-BC-A69H-01A-11R-A311-07	0	0	0.00308658	0.078345	0	0.146118	0	0.0127902	0.0817216	0	0	0.0148328	0	0.426481	0.0445954	0.179675	0.00658987	0	0.00576454	0	0	0	0.04	0.181033	1.05836
TCGA-DD-A4NV-01A-11R-A311-07	0.0342124	0	0	0.0936687	0	0.223986	0	0	0.0583315	0	0.0277032	0.0386931	0.0546981	0.0972399	0.0776418	0.21802	0.0234502	0	0.0504777	0	0	0.00187742	0.31	0.0304157	1.07854
TCGA-DD-A4NS-01A-11R-A311-07	0.013559	0	0.0148059	0.221959	0	0.197789	0	0	0.0191613	0.0478147	0	0.0333749	0.00962942	0.0925091	0.0877228	0.192188	0.0267529	0	0.0414245	0	0	0.0013099	0.14	0.0818449	1.07034
TCGA-ED-A66Y-01A-11R-A311-07	0.0824894	0	0	0.0414339	0	0.144264	0	0.0389197	0.0986996	0.00147335	0	0.0229746	0	0.308982	0.042303	0.173198	0.000182886	0	0.04508	0	0	0	0.22	0.0644257	1.0816
TCGA-ED-A66X-01A-11R-A311-07	0.0337717	0	0.0243172	0.0391949	0	0.101252	0.000480475	0	0.0401131	0	0	0.00600374	0	0.265832	0.0317903	0.37084	0.0477107	0	0.0349989	0	0	0.00369545	0.05	0.160807	1.05487
TCGA-RC-A6M4-01A-11R-A32O-07	0.0479839	0	0.0167353	0.0301293	0.0355611	0	0	0	0.0130538	0.0492935	0	0.0437865	0	0.21393	0.110557	0.387035	0.00216555	0	0.0497689	0	0	0	0.25	0.0462341	1.11111
TCGA-MI-A75I-01A-11R-A32O-07	0	0	0.000128322	0.208704	0	0.0139549	0	0.0455655	0.0922232	0	0	0.0619024	0.0110427	0.233693	0.048611	0.19342	0	0	0.0619512	0	0.00990417	0.0189004	0.1	0.0967211	1.06506
TCGA-O8-A75V-01A-11R-A32O-07	0.0134596	0	0.00868758	0.18841	0	0.132325	0.00242085	0	0.0895471	0	0	0.0320659	0.0165352	0.134186	0.0587534	0.21977	0.0450136	0	0.0588259	0	0	0	0.24	0.0560971	1.07052
TCGA-RC-A6M5-01A-11R-A32O-07	0.00366242	0	0.0893556	0.0151782	0	0.315593	0	0	0.00578325	0	0	0.0937517	0.0217716	0.0173275	0.038613	0.221028	0.00419293	0	0.173743	0	0	0	0.66	-0.0055693	1.08455
TCGA-MI-A75E-01A-11R-A32O-07	0.0360679	0	0.013661	0.109884	0	0.306697	0	0	0.037045	0.00207236	0	0.060797	0.0183476	0.0761895	0.0734366	0.139311	0.0656008	0	0.0584009	0	0	0.00248836	0.27	0.0403367	1.07669
TCGA-T1-A6J8-01A-11R-A32O-07	0	0	0.000185592	0.0921898	0	0.178209	0	0	0.0603621	0	0	0.0373251	0.0142475	0.0264654	0.0729784	0.260579	0.21072	0	0.046738	0	0	0	0.24	0.0516399	1.07089
TCGA-MI-A75C-01A-11R-A32O-07	0.0741642	0	0	0.102329	0	0.223001	0.00164159	0	0.208434	0.0417152	0	0.00582791	0.00144068	0.0968603	0.0731826	0.157383	0.00154219	0	0.0107884	0	0	0.00168942	0.41	0.0154146	1.09771
TCGA-RC-A6M6-01A-11R-A32O-07	0.0282067	0	0.00905116	0.0657564	0	0.109755	0	0.0373425	0.149645	0	0	0.0241767	0.0116104	0.299035	0.0720582	0.142538	0.022924	0	0.0279002	0	0	0	0.34	0.0252637	1.09914
TCGA-MI-A75G-01A-11R-A32O-07	0.0677229	0	0	0	0	0.221739	0	0	0.00153159	0	0.0372866	0	0.0407875	0.0910796	0.0826859	0.277643	0	0	0.179524	0	0	0	0.54	0.00479501	1.08598
TCGA-RC-A6M3-01A-11R-A32O-07	0.0355634	0	0.0145761	0.139059	0	0.16971	0.0794281	0.0775368	0.0581475	0	0.021185	0.00363212	0	0.155347	0.0591519	0.172128	0.00468994	0	0.00984475	0	0	0	0.75	-0.014657	1.10055
TCGA-DD-A73F-01A-11R-A32O-07	0.0124391	0	0	0.285231	0	0.152661	0.00451231	0.0254161	0.0624001	0.037319	0	0.080492	0	0.0789934	0.0907331	0.117789	0.0116003	0	0.0400444	0	0	0.000370213	0.04	0.193344	1.03536
TCGA-MI-A75H-01A-11R-A32O-07	0.0189172	0	0.0182222	0.178922	0	0.154586	0.0217566	0	0.0327333	0.0132455	0.0204661	0.0759961	0.0911172	0.0208785	0.116478	0.146853	0.0269579	0	0.0628706	0	0	0	0.08	0.108043	1.05515
TCGA-QA-A7B7-01A-11R-A32O-07	0.12443	0	0.00483007	0	0	0.444352	0.0308893	0.0643619	0.00485447	0.00266057	0.0570454	0	0	0.0200248	0.0645196	0.147273	0	0.021186	0.00237487	0	0	0.0111986	0.71	-0.0117076	1.10848
TCGA-CC-A7IG-01A-11R-A33J-07	0.00131932	0.00705217	0	0.0297976	0	0	0	0.00756932	0.145033	0	0	0.0590214	0.0104491	0.410492	0.0410731	0.178935	0.0316577	0	0.0701387	0	0.00311168	0.00434979	0.05	0.140766	1.074
TCGA-CC-A7IF-01A-11R-A33J-07	0.00064166	0	0	0.0262586	0	0.206415	0	0	0.115366	0	0	0.0942606	0.0335015	0.0852122	0.0963098	0.140002	0.0190122	0	0.18302	0	0	0	0.5	0.00810665	1.09049
TCGA-UB-A7ME-01A-11R-A33J-07	0.056868	0	0.0319877	0.163135	0	0.098432	0	0.0347599	0.108841	0.0106005	0	0.0861974	0	0.198867	0.0899791	0.0750176	0.00129683	0	0.0392804	0	0	0.00473767	0.05	0.167995	1.0307
TCGA-KR-A7K8-01A-11R-A33J-07	0.0330966	0	0.0266882	0.362519	0	0.00167626	0.0827204	0.0167755	0.0739547	0	0	0.0382479	0.0203377	0.0296574	0.11743	0.128719	0.0143114	0	0.053866	0	0	0	0.2	0.0703783	1.07796
TCGA-CC-A7II-01A-11R-A33J-07	0.133383	0	0.0168297	0.049016	0	0.0673469	0	0	0.0651768	0	0	0.102367	0	0.231562	0.0209213	0.290589	0.00280131	0	0.0190156	0	0	0.000991323	0.07	0.126344	1.05569
TCGA-CC-A7IH-01A-11R-A33J-07	0.00943935	0	0.0215345	0.0121004	0	0.307626	0	0.0386773	0.00134256	0	0	0.0716043	0.0269545	0.0153019	0.0101373	0.184512	0	0.00156404	0.296048	0	0	0.00315834	0.82	-0.0202897	1.10837
TCGA-KR-A7K7-01A-11R-A33J-07	0	0	0.0692339	0.367112	0	0	0.00552938	0.0452617	0.137621	0	0	0.105232	0.0126957	0.0766753	0.0393065	0.119453	0.0043616	0	0.0175186	0	0	0	0.26	0.0436082	1.1057
TCGA-UB-A7MF-01A-11R-A33J-07	0.0474034	0	0.0530623	0.283257	0	0.0775868	0.0010939	0.00965704	0.0951658	0	0.0133146	0.0359863	0.0331578	0.0193922	0.163712	0.0756715	0.0419092	0	0.0496297	0	0	0	0	0.271162	0.987069
TCGA-ED-A7PZ-01A-11R-A33R-07	0.0389913	0	0.02261	0.0971243	0	0.125717	0	0	0.0619239	0	0.0870169	0	0.0722735	0.289926	0.00524924	0.176924	0	0	0.013337	0	0.000446713	0.00846031	0.25	0.0452329	1.09071
TCGA-G3-A7M6-01A-11R-A33R-07	0.00797905	0.0104029	0.0608365	0.057497	0	0.351361	0	0	0.036897	0.00894538	0	0.0219375	0.00395193	0.117182	0.0828563	0.181824	0.0262692	0	0.0241251	0	0	0.00793446	0.21	0.0670758	1.06505
TCGA-G3-A7M8-01A-11R-A33R-07	0	0	0.0179194	0	0	0.122187	0	0.0011885	0.00262064	0	0.00604855	0.0470807	0.0319525	0.121058	0	0.527376	0.00172273	0	0.119585	0	0	0.00126117	0.3	0.030767	1.11815
TCGA-RC-A7S9-01A-11R-A33R-07	0.0736285	0	0.0713094	0.0810124	0	0.0735451	0.0164533	0.0514923	0.086713	0.0389537	0.00401314	0.0260838	0.00535045	0.100944	0.154117	0.113884	0.0670312	0	0.0354677	0	0	0	0.71	-0.0118505	1.09472
TCGA-UB-A7MB-01A-11R-A33R-07	0.00737276	0	0	0.0482199	0	0.208042	0	0.0975082	0.0129029	0.0282067	0	0.110657	0.0243348	0.110487	0.0944259	0.176273	0	0	0.0642878	0	0	0.017283	0.71	-0.0105106	1.10791
TCGA-ED-A7PY-01A-11R-A33R-07	0.0734382	0	0.00872818	0.151149	0	0.123927	0	0.0238417	0.0875112	0	0.00543743	0.0415792	0.0146423	0.0576976	0.134241	0.0942796	0.128774	0	0.0547535	0	0	0	0.71	-0.0108071	1.09683
TCGA-G3-A7M5-01A-11R-A33R-07	0.00939737	0	0.000669756	0.193176	0	0.140072	0	0.0155906	0.0340306	0.102287	0	0.0604955	0.023844	0.0776147	0.0403006	0.124913	0.00472016	0	0.168773	0	0	0.00411609	0.5	0.00812475	1.10372
TCGA-CC-A7IJ-01A-11R-A33R-07	0	0	0.00400127	0.332571	0	0	0.0315663	0.0453878	0.0171485	0.0803706	0	0	0.026366	0	0.100887	0.358853	0.00108606	0	0	0.00176226	0	0	0.3	0.0333721	1.10495
TCGA-UB-A7MC-01A-11R-A33R-07	0.153715	0	0.0140915	0	0	0.175692	0	0.0160848	0	0.00478344	0.0241342	0.00625907	0.0331884	0.0961547	0.0783354	0.33728	0.0120318	0	0.0482183	0	0	3.12488e-05	0.45	0.0119849	1.08687
TCGA-UB-A7MA-01A-11R-A33R-07	0.0616282	0	0	0.0935804	0	0.281651	0	0.00994084	0.0345317	0	0	0.0769688	0.0348828	0.0273516	0.0803953	0.119998	0.137662	0	0.0347935	0	0	0.00661558	0.71	-0.0113609	1.09648
TCGA-CC-A7IL-01A-11R-A33R-07	0.0508089	0	0.00507737	0.166458	0	0	0	0.040392	0.0454398	0	0	0.0665418	0.0196083	0.228154	0.115639	0.202289	0	0	0.0595916	0	0	0	0.09	0.106107	1.06324
TCGA-ED-A7XP-01A-11R-A352-07	0.0446663	0	0.00869329	0.0771376	0	0.128572	0	0	0.0444944	0	0	0.0896703	0.00206184	0.119446	0.0893096	0.225567	0.0880622	0	0.0819067	0	0	0.000413216	0.27	0.0388269	1.07698
TCGA-ED-A7XO-01A-11R-A352-07	0.00421848	0	0.105822	0.0972159	0	0.185082	0	0.0178828	0.0343052	0.00579307	0	0.0864418	0.0164096	0.0272961	0.0715756	0.203043	0.0338525	0	0	0.0818588	0	0.0292032	0.31	0.0292961	1.07617
TCGA-RC-A7SF-01A-11R-A352-07	0.0427877	0	0.000247346	0.123952	0	0.116241	0.0086123	0.0741556	0.161656	0.0189059	0	0.0511648	0	0.114539	0.126159	0.105226	0.039866	0	0.0164868	0	0	0	0.25	0.0453792	1.08777
TCGA-RC-A7SK-01A-11R-A352-07	0.0330927	0	0	0.235263	0	0.0563789	0	0.0616765	0.115201	0	0	0.0840511	0.00854822	0.0433103	0.0727325	0.219384	0.00870139	0	0.0616616	0	0	0	0.98	-0.0467283	1.12402
TCGA-ED-A82E-01A-11R-A352-07	0	0.000810238	0.0147353	0.0917139	0	0.330204	0	0	0.15149	0	0	0.0985688	0.0561203	0.035543	0	0.167574	0	0.0168774	0.0316211	0	0	0.00474158	0	0.352085	0.9458
TCGA-NI-A8LF-01A-11R-A36F-07	0.0953015	0	0.0167436	0.13194	0	0.220958	0	0	0.0186383	0	0.0477078	0	0.0292821	0.0155325	0.0530041	0.20496	0	0.00418712	0.161746	0	0	0	0.83	-0.021639	1.08992
TCGA-CC-A8HU-01A-11R-A36F-07	0.0114505	0	0.0154497	0.0298591	0.0180817	0.0815734	0	0	0.11982	0	0.0922001	0.011988	0.0955398	0.115171	0.0531198	0.245231	0.028312	0	0.0820579	0	0	0.000145262	0.37	0.019582	1.07729
TCGA-CC-A8HS-01A-11R-A36F-07	0.0712018	0	0.00328329	0.0703417	0	0.235362	0	0.019167	0.095076	0	0.00991358	0.0652045	0.0124502	0.16138	0.0654651	0.142228	0.00256028	0	0.0459908	0	0	0.000375554	0.67	-0.00644629	1.09849
TCGA-ED-A8O6-01A-11R-A36F-07	0.0319132	0	0	0.0231213	0	0.242451	0	0	0.114193	0	0.0307703	0.031125	0.018539	0.165241	0.076163	0.127941	0.0456237	0	0.0929189	0	0	0	0.23	0.0589783	1.06428
TCGA-CC-A8HV-01A-11R-A36F-07	0.0323793	0	0.00998288	0.0684972	0	0.203431	0	0	0.115748	0	0	0.122957	0.000798378	0.196866	0.0630457	0.0635275	0.0365773	0	0.0861908	0	0	0	0.26	0.0431067	1.08495
TCGA-ED-A8O5-01A-11R-A36F-07	0.0813232	0	0	0.0164945	0	0.540869	0	0	0.00289036	0	0.0411847	0	0.00992029	0.0927881	0.0511449	0.101306	0.00637307	0	0.0557059	0	0	0	0.64	-0.00445322	1.10989
TCGA-XR-A8TE-01A-11R-A36F-07	0.0817718	0	0	0.00159807	0	0.44504	0	0	0	0.00882539	0	0.0521124	0.0398028	0.0316869	0.10301	0.204106	0.00814069	0	0	0.0239065	0	0	0.58	-0.000590614	1.10367
TCGA-XR-A8TC-01A-11R-A36F-07	0.0356033	0	0	0.00773372	0	0.506287	0	0	0.016676	0	0	0.0524661	0.0251664	0.0227673	0.0432234	0.202643	0.00776368	0	0.0796698	0	0	0	0.94	-0.0338539	1.11659
TCGA-XR-A8TG-01A-11R-A36F-07	0.0597457	0	0.032788	0.0229986	0	0.189326	0	0.00158011	0.0682033	0.0209916	0	0.0803603	0.0025843	0.0960153	0.129983	0.103307	0.0671327	0	0	0.111743	0	0.0132419	0.56	0.00168435	1.10228
TCGA-XR-A8TF-01A-11R-A36F-07	0.0675749	0	0.0139658	0.2466	0	0.0867167	0.0401642	0.0813864	0.0418503	0.0266012	0	0.00244287	0.017979	0.081764	0.0832418	0.209713	0	0	0	0	0	0	0.7	-0.00920344	1.10305
TCGA-CC-A8HT-01A-11R-A36F-07	0	0.020467	0	0	0	0.152169	0	0	0.0201417	0.0493847	0	0.0703652	0.00258652	0.24233	0.103677	0.119573	0.0448125	0	0.151987	0	0	0.022507	0.09	0.105443	1.05941
TCGA-BC-A8YO-01A-11R-A37K-07	0.00907868	0	0	0.248611	0	0.113903	0.0122059	0.0611263	0.0101198	0	0	0.12273	0.013505	0.080365	0.135029	0.0576783	0.054296	0	0.0803013	0	0	0.00105045	0.01	0.221314	1.01889
TCGA-CC-A9FW-01A-11R-A37K-07	0.0528656	0	0.0664175	0.137661	0	0.0846899	0	0.0378335	0.0668768	0	0	0.0289867	0.0199211	0.27401	0.0721266	0.0524405	0.0217308	0	0.0844401	0	0	0	0.27	0.038538	1.07469
TCGA-G3-AAV2-01A-11R-A37K-07	0.0483451	0	0	0.0591378	0	0.0518805	0	0	0	0	0.0969837	0.0341238	0.0297412	0.0370205	0.0403237	0.359654	0.00753735	0	0.234641	0	0	0.000610761	0.58	0.000164323	1.10145
TCGA-LG-A9QC-01A-11R-A37K-07	0.020115	0	0.00336005	0.043376	0	0.210941	0	0	0.0730885	0	0.0147227	0.0607792	0.014833	0.147565	0.0704687	0.302011	0	0	0.03874	0	0	0	0.54	0.00381275	1.10123
TCGA-G3-AAV5-01A-11R-A37K-07	0.0925588	0	0	0.121095	0	0.0920036	0	0.01331	0.0846407	0.0201343	0	0.054779	0.0332421	0.0873927	0.0568373	0.285087	0.00624455	0	0.0526751	0	0	0	0.41	0.0152407	1.08362
TCGA-ZS-A9CD-01A-11R-A37K-07	0.050909	0	0	0.0189634	0	0.300298	0	0	0.0477884	0	0	0.0212066	0.0351285	0.129772	0.126002	0.165266	0.038185	0	0.0328016	0	0	0.0336794	0.14	0.0810133	1.06299
TCGA-ZP-A9D4-01A-11R-A37K-07	0.114627	0	0.00197313	0.0400527	0	0.108026	0.00422354	0	0.0294396	0.0309748	0	0.0676405	0.0196339	0.0390205	0.134056	0.29641	0.0155263	0	0.0777711	0	0	0.0206241	0.43	0.0139559	1.09222
TCGA-GJ-A9DB-01A-11R-A37K-07	0.0407638	0	0.0252296	0.0403679	0	0.145984	0	0.0130155	0.0340959	0	0	0.0238484	0.0422125	0.190125	0.102648	0.215398	0.0458975	0	0.0804129	0	0	0	0.21	0.0687333	1.06637
TCGA-CC-A9FV-01A-11R-A37K-07	0.0132787	0	0	0.0961663	0	0.213616	0	0.00378048	0.0283986	0.0469285	0	0.0521159	0.0344813	0	0.00936784	0.425927	0	0	0.0759394	0	0	0	0	0.335806	0.950406
TCGA-YA-A8S7-01A-11R-A37K-07	0	0.000317629	0.00501281	0.0329007	0	0.119057	0.000190917	0.000373509	0.0438812	0	0.0126887	0.00631132	0.22596	0.0646344	0.0329004	0.412891	0	0	0.0365443	0	0	0.0063359	0.16	0.0780856	1.08147
TCGA-G3-AAV0-01A-11R-A37K-07	0.0142464	0	0.00773288	0.175292	0	0.133066	0	0.0938005	0.0668474	0.0146819	0.0033988	0.059965	0.0190021	0.031295	0.166501	0.166356	0.00880547	0	0.0390095	0	0	0	0.83	-0.0221126	1.12975
TCGA-ZS-A9CG-01A-11R-A37K-07	0.0478528	0	0.0125903	0.107998	0	0.105761	0	0.0144078	0	0.0118734	0	0.118985	0.022394	0	0.130462	0.289901	0	0	0.127365	0	0	0.0104095	0.49	0.00928718	1.10217
TCGA-DD-AA3A-01A-11R-A37K-07	0	0.00258676	0	0.0563474	0	0.106095	0	0.0159529	0.027822	0	0	0.141553	0	0.380673	0.0502235	0.0677211	0.0959532	0	0.048771	0	0.00630088	0	0.04	0.178721	1.04956
TCGA-CC-A9FS-01A-11R-A37K-07	0.0027152	0	0	0.114386	0	0.194915	0	0.0487371	0.0669585	0.00140896	0	0.0704962	0.021535	0	0.0892071	0.237034	0.114065	0	0.0385423	0	0	0	0.69	-0.00792112	1.09873
TCGA-2V-A95S-01A-11R-A37K-07	0.0149917	0	0.0500006	0.294298	0	0.0612109	0.0149255	0.0451701	0.0716094	0.0224508	0	0.0668145	0	0.17296	0.0909527	0.0503514	0.00755627	0	0.0290196	0	0	0.00768843	0.04	0.17255	1.03614
TCGA-5C-A9VH-01A-11R-A37K-07	0.0628494	0	0	0.031963	0	0.381422	0	0	0.0566412	0	0	0.088135	0.00380101	0.078292	0.126276	0.0792373	0.0126744	0	0.0787087	0	0	0	0.76	-0.0153117	1.11695
TCGA-ZP-A9D0-01A-11R-A37K-07	0.00803829	0	0.0160788	0	0	0.324776	0	0.00222511	0	0	0.0434927	0.0082752	0.083061	0	0.0194195	0.340913	0.00740342	0.00684588	0.139472	0	0	0	0.82	-0.0210993	1.09464
TCGA-ZS-A9CE-01A-11R-A37K-07	0.0452377	0	0.0104628	0.0222155	0	0.142943	0	0.0935486	0	0.0154926	0	0.0960595	0	0.0894898	0.16396	0.243037	0.00419996	0	0.0674437	0	0	0.00590947	0.37	0.0197606	1.1016
TCGA-5C-A9VG-01A-11R-A37K-07	0.0765817	0	0.00105651	0.032353	0	0.248271	0	0	0	0	0	0.0483905	0.00354537	0.132788	0.0477483	0.269068	0	0	0.140197	0	0	0	0.61	-0.00182708	1.09053
TCGA-CC-A9FU-01A-11R-A37K-07	0.0373518	0	0.0822979	0.130591	0	0.12549	0	0.0639701	0.0971979	0	0.00825919	0.0300415	0	0.153621	0.0900515	0.0635363	0.0599259	0	0.057667	0	0	0	0.68	-0.00702271	1.08546
TCGA-G3-AAV3-01A-11R-A37K-07	0	0	0.113309	0.309572	0	0.00401751	0.0252297	0.0173702	0.0749636	0	0	0.0478171	0.0116421	0.173608	0.0672753	0.114614	0.01147	0	0.0291109	0	0	0	0.06	0.132781	1.03951
TCGA-WQ-A9G7-01A-11R-A37K-07	0.00737879	0	0	0.0703038	0	0.171452	0	0.0303311	0.0537856	0	0	0.0838349	0.0276013	0.272641	0.0578352	0.191948	0.0091969	0	0.0232861	0	0	0.000405805	0.1	0.0937773	1.07349
TCGA-ZS-A9CF-01A-11R-A38B-07	0.0220996	0	0	0.00639798	0	0.389579	0.015097	0	0	0.0701812	0	0	0.010439	0.0942156	0.0946724	0.173503	0.035281	0	0.0885334	0	0	0	0.23	0.0583414	1.06965
TCGA-LG-A9QD-01A-11R-A38B-07	0.048995	0	0.0058737	0.142982	0	0.222192	0	0	0.076106	0.015019	0	0.0469447	0.000594324	0	0.143574	0.227431	0	0.0341562	0.0361329	0	0	0	0.77	-0.0158547	1.12039
TCGA-2Y-A9H1-01A-11R-A38B-07	0.00424824	0	0.0605137	0.25432	0	0.10112	0	0.0201925	0.111059	0	0.00539683	0.0506475	0.0188257	0.108618	0.0643061	0.143615	0.0151369	0	0.0420002	0	0	0	0.24	0.0562171	1.07408
TCGA-2Y-A9GV-01A-11R-A38B-07	0.0288185	0	0.0145888	0.0464594	0	0.182779	0	0	0.0800921	0	0	0.0397698	0.0038245	0.0471069	0.0573753	0.457935	0	0	0.0412502	0	0	0	0.29	0.0363861	1.0891
TCGA-G3-AAV1-01A-11R-A38B-07	0.093672	0	0	0	0	0.121643	0	0	0.0708607	0.0275013	0	0.04102	0.0238719	0.109008	0.0636506	0.237577	0.159517	0	0.0241084	0	0.027571	0	0.3	0.0329374	1.07543
TCGA-ZP-A9CY-01A-11R-A38B-07	0.0623854	0	7.23587e-05	0.0465035	0	0.0586278	0	0	0.0682984	0.0121853	0	0.0431646	0.0413721	0.135833	0.163131	0.274744	0.0142394	0	0.0776183	0	0	0.00182552	0.2	0.0699201	1.08151
TCGA-ZP-A9D1-01A-11R-A38B-07	0.0488141	0	0	0.0821012	0	0.455599	0	0	0.0393289	0	0	0.0665979	0.0163362	0.0456145	0.0867519	0.0819459	0.00194025	0	0.0638176	0	0	0.011152	0.53	0.00494124	1.11495
TCGA-4R-AA8I-01A-11R-A38B-07	0.0588599	0	0.00734816	0.000754709	0	0.107025	0	0.0411421	0.0851669	0.0433429	0	0.0746146	0	0.192049	0.116156	0.199562	0	0.0220129	0.0519663	0	0	0	0.24	0.0548712	1.08099
TCGA-2Y-A9H0-01A-11R-A38B-07	0.04276	0	0.0709803	0.401182	0	0	0.133955	0.0326935	0.0413611	0	0	0.0241308	0.00770594	0.0368316	0.0707876	0.0931918	0.0155436	0	0.0274124	0	0	0.00146492	0.23	0.0587591	1.07982
TCGA-5R-AA1D-01A-11R-A38B-07	0.00592542	0	0.0869766	0.0408403	0	0.304997	0	0	0.0365302	0.0307113	0	0.0286682	0.0100864	0.0200255	0.0621321	0.213245	0.0275133	0	0.132349	0	0	0	0.23	0.0621687	1.05412
TCGA-RC-A7SH-01A-11R-A38B-07	0.0515057	0	0	0.134602	0	0.170737	0	0.0546093	0.134204	0	0	0.105284	0.00219757	0.138265	0.0810811	0.0550623	0.00783908	0	0.0646129	0	0	0	0.51	0.00760955	1.1077
TCGA-2Y-A9GX-01A-11R-A38B-07	0.0130324	0	0.00771067	0.109228	0	0.275983	0	0	0.0204591	0	0	0.0262987	0.0164064	0.152449	0.0604764	0.181036	0.0897095	0	0.046041	0	0	0.00116979	0.04	0.169746	1.0229
TCGA-ZP-A9CZ-01A-11R-A38B-07	0.00455671	0.000937475	0.093089	0.109269	0	0.145868	0.00217589	0.0206606	0.074583	0.00500968	0	0.0272758	0.00695217	0.0483841	0.148548	0.132108	0.132142	0	0.0484392	0	0	0	0.13	0.0855109	1.05334
TCGA-G3-AAUZ-01A-11R-A38B-07	0.0120565	0	0.0845647	0.147936	0	0.183248	0	0.0789602	0.043738	0.0144163	0	0.0156348	0.0105257	0	0.126172	0.223214	0.0267458	0	0.0327886	0	0	0	0.24	0.0524392	1.07192
TCGA-2Y-A9GY-01A-11R-A38B-07	0.00346421	0	0.121592	0.241974	0	0	0.0459304	0.018436	0.0899253	0.0169086	0	0.0359524	0.00139476	0.214223	0.0579666	0.122083	0.0260557	0	0.00409389	0	0	0	0.04	0.169916	1.02194
TCGA-G3-AAV7-01A-11R-A38B-07	0	0.0134919	0	0.0095604	0	0.107839	0	0.0129882	0.0249927	0	0	0.00843031	0	0.612584	0.0359106	0.132141	0	0	0.0420616	0	0	0	0.03	0.194608	1.10028
TCGA-2Y-A9H4-01A-11R-A38B-07	0	0	0	0.0966338	0	0.162348	0	0	0.121927	0.00716507	0	0.078027	0	0	0.0607679	0.212965	0.193927	0	0.0662391	0	0	0	0.5	0.00805464	1.08797
TCGA-ZP-A9D2-01A-11R-A38B-07	0.0261365	0.0176778	0.055973	0.0333641	0	0.177518	0	0.00191564	0.0171857	0.000341023	0	0.0291965	0	0.133243	0.13487	0.278287	0	0	0.0671791	0	0	0.0271125	0.06	0.13289	1.04225
TCGA-2Y-A9H5-01A-11R-A38B-07	0.0247022	0	0.0406991	0.0855101	0	0.260531	0	0.0631636	0.0639188	0	0	0.0501052	0.0064508	0.0673834	0.0919045	0.118838	0.0786847	0	0.0481088	0	0	0	0.64	-0.00439078	1.09129
TCGA-G3-AAV4-01A-11R-A38B-07	0.00603429	0	0.0107089	0	0	0.333239	0	0	0.0228088	0.108926	0	0.0484812	0.0484719	0	0.0919885	0.171148	0	0	0.157826	0	0	0.000367213	0.63	-0.00309054	1.0993
TCGA-2Y-A9H3-01A-11R-A38B-07	0.00195694	0	0.112742	0.173638	0	0.163989	0	0	0.0340931	0	0	0.0690656	0.0200285	0.0371944	0.053664	0.105049	0.00754441	0	0.221035	0	0	0	0.05	0.141628	1.02952
TCGA-2Y-A9GU-01A-11R-A38B-07	0.0174157	0	0.00936918	0.0100891	0	0.293155	0	0.00544838	0.017481	0	0	0.0703702	0.0418955	0.0667906	0.072823	0.200676	0.00555463	0	0.188932	0	0	0	0.75	-0.0144974	1.09313
TCGA-ZP-A9CV-01A-11R-A38B-07	0.0505097	0	0	0.0177765	0	0.406806	0	0	0.00587321	0.0376588	0	0.0147185	0.0233857	0.0054657	0.173999	0.149322	0.000337653	0	0.0888873	0	0	0.0252602	0.27	0.0414122	1.09462
TCGA-2Y-A9GT-01A-11R-A38B-07	0.00780086	0	0.0207892	0.415302	0	0.0778935	0	0.042381	0.130176	0	0	0.0370376	0.0256627	0.015282	0.0721458	0.14543	0.000191426	0	0.00990747	0	0	0	0.08	0.115074	1.07958
TCGA-UB-AA0V-01A-11R-A38B-07	0	0	0	0.0887634	0	0.1984	0	0	0.00198598	0.0207387	0	0.0765824	0.00243713	0.0267093	0.129792	0.262215	0.0854015	0	0.0865991	0	0	0.0203748	0.61	-0.00216752	1.10285
TCGA-K7-AAU7-01A-11R-A38B-07	0.0666395	0	0.00777463	0.0168931	0	0.0889086	0	0.0482407	0.0249629	0	0	0.0360792	0	0.352099	0.0776473	0.143433	0.0416244	0	0	0.015947	0	0.0797503	0.23	0.0630237	1.10251
TCGA-2Y-A9GW-01A-11R-A38B-07	0.0126606	0	0	0.0132713	0	0.190165	0	0	0.0575746	0	0	0.0431023	0	0.443547	0.0770602	0.0217661	0.0979566	0	0.0385012	0	0	0.00439494	0	0.313439	0.979
TCGA-UB-AA0U-01A-11R-A38B-07	0.0348617	0	0.00523448	0.0384836	0	0.263408	0	0	0.0243694	0.00353357	0	0.0701024	0.0313005	0.00632801	0.143101	0.149605	0.157791	0	0.0698825	0	0	0.00200034	0.36	0.0215566	1.08618
TCGA-DD-AADP-01A-11R-A39D-07	0.0691377	0	0.00226604	0.0539494	0	0.298839	0.00467274	0	0.0687729	0	0	0.0584433	0.0148134	0.0712964	0.139116	0.0805307	0.0619632	0	0.0598861	0	0	0.016313	0.53	0.00521615	1.09706
TCGA-2Y-A9H8-01A-11R-A39D-07	0	0	0.092344	0.25396	0	0	0	0.0734206	0.12988	0	0	0.0689889	0.0199412	0.121712	0.0601185	0.142177	0.0163821	0	0.0210756	0	0	0	0.24	0.055442	1.07239
TCGA-2Y-A9HA-01A-11R-A39D-07	0.0272544	0	0	0.0112868	0	0.185114	0	0	0.00432077	0.00865796	0	0.0637404	0.0464305	0.276368	0.0407469	0.192308	0	0	0.143772	0	0	0	0.09	0.100044	1.06418
TCGA-2Y-A9GZ-01A-11R-A39D-07	0.0542858	0	0.110932	0.127515	0	0.000733889	0	0.0456686	0.0443934	0	0	0.0702412	0.00385996	0.151145	0.0508282	0.291844	0	0	0.0485525	0	0	0	0.49	0.00928479	1.08374
TCGA-WX-AA44-01A-11R-A39D-07	0.0897061	0	0	0.0325088	0	0.280438	0	0	0.0445322	0	0	0.0169414	0.00388963	0.162376	0.161375	0.123992	0.0291903	0	0.0550507	0	0	0	0.25	0.0466102	1.08556
TCGA-2Y-A9H7-01A-11R-A39D-07	0.0171666	0	0	0.0675906	0	0.409515	0	0	0.0463973	0	0	0.0488492	0.0533467	0.00395489	0.059883	0.154724	0.0337965	0	0.0945692	0	0	0.0102068	0.76	-0.0155606	1.10366
TCGA-DD-AADW-01A-11R-A39D-07	0.0598645	0	0.0051439	0.0770553	0	0.181655	0	0.0333406	0.033374	0	0	0.0534214	0	0.219359	0.0889127	0.158625	0.0132767	0	0.075972	0	0	0	0.21	0.0669496	1.0697
TCGA-WX-AA46-01A-11R-A39D-07	0.0221685	0	0.0059221	0.0180061	0	0.145465	0	0.0094755	0	0.0465397	0	0.108288	0.137364	0.0346593	0.0887504	0.331144	0	0	0	0.0364146	0	0.0158025	0.49	0.00955617	1.108
TCGA-2Y-A9H6-01A-11R-A39D-07	0.0347054	0	0	0.0714794	0	0.371127	0	0	0.0802285	0	0.00418183	0.0323194	0.0307545	0.041054	0.0278675	0.149957	0.121213	0	0.0351126	0	0	0	0.45	0.0124372	1.08917
TCGA-2Y-A9HB-01A-11R-A39D-07	0.0349901	0	0.0116849	0.303422	0	0.0495113	0.0116502	0.0100968	0.0687192	0.0755125	0	0.00512263	0	0.0370023	0.142678	0.20874	0.0103334	0	0.0305357	0	0	0	0.27	0.0386921	1.10151
TCGA-WX-AA47-01A-11R-A39D-07	0.121742	0	0.106588	0	0.0709038	0.121112	0	0.00308687	0.0471081	0	0.145387	0.0286043	0.0318542	0.280003	0.0210366	0.00735097	0	0	0.0152223	0	0	0	0.21	0.0682602	1.06686
TCGA-DD-AAEG-01A-11R-A39D-07	0.119222	0	0.0479503	0.0335269	0	0.158071	0	0.0728791	0.0288984	0.00784722	0	0.114572	0	0.171455	0.084438	0.10811	0	0	0.0530304	0	0	0	0.24	0.0510653	1.07184
TCGA-DD-AADV-01A-11R-A39D-07	0.0386426	0	0.00592562	0.0747927	0	0.101848	0	0.00781042	0.0587919	0.00510538	0	0.065056	0	0.156493	0.0423133	0.277845	0.1089	0	0.0560602	0	0	0.000415889	0.25	0.047676	1.0777
TCGA-DD-AAVX-01A-11R-A41C-07	0.0694335	0	0	0.0978555	0	0.209398	0	0	0.0570029	0.0275858	0	0.0555821	0.0267599	0.00341349	0.139081	0.231793	0.0133881	0	0.0687069	0	0	0	0.24	0.0501029	1.08001
TCGA-DD-AAVW-01A-11R-A41C-07	0.00979725	0	0	0.0480427	0	0.440611	0	0	0.0667535	0	0	0.0332251	0.0104088	0.0472451	0.0296866	0.162631	0.117707	0	0.0338916	0	0	0	0.34	0.0244457	1.09096
TCGA-DD-AAC9-01A-11R-A41C-07	0.0403636	0	0.0394011	0.115812	0	0.212068	0	0.00264936	0.0823169	0.0124154	0	0.031413	0.00774448	0.123921	0.0626864	0.214673	0.00793886	0	0.0357807	0	0	0.0108174	0.17	0.0768204	1.05895
TCGA-DD-AAD3-01A-11R-A41C-07	0.0710092	0	0.0155138	0.0259373	0	0.311116	0	0.0152592	0.00908768	0.0118465	0	0.00435286	0.00924023	0.173028	0.229621	0.0295907	0.0211152	0	0.0732822	0	0	0	0.08	0.108364	1.07895
TCGA-DD-AACS-01A-11R-A41C-07	0.0354986	0	0	0.0927047	0	0.104744	0	0.0294704	0.0754751	0	0	0.0984987	0.0250859	0.0963063	0.1051	0.174597	0.0494059	0	0.0937815	0	0	0.0193324	0.87	-0.0247585	1.10264
TCGA-DD-AADY-01A-11R-A41C-07	0.0338702	0	0	0.0527339	0	0.305653	0	0	0.04199	0.0169038	0	0.057247	0.00699068	0	0.128602	0.232347	0.0722885	0	0.051374	0	0	0	0.7	-0.00918807	1.10423
TCGA-DD-AACV-01A-11R-A41C-07	0.00646404	0	0	0	0	0.406085	0	0	0.0256208	0	0.0826358	0.0227637	0.00768012	0	0.0575277	0.235008	0	0.00218988	0.154025	0	0	0	0.95	-0.0393649	1.11233
TCGA-DD-AACL-01A-11R-A41C-07	0.00548204	0	0.109112	0.0904636	0	0.00114267	0.0280536	0.0233039	0.038963	0.0178665	0	0.0209768	0.0228188	0.363371	0.0672438	0.149493	0.0170688	0	0.0330403	0	0	0.0116009	0.04	0.17986	1.03481
TCGA-DD-AAE9-01A-11R-A41C-07	0.0368881	0	0	0.140519	0	0.0724316	0	0.0121768	0.0674702	0	0	0.077975	0.0211622	0.165508	0.0854666	0.22546	0.00710119	0	0.0878418	0	0	0	0.3	0.0330617	1.08495
TCGA-DD-AAVP-01A-11R-A41C-07	0.0918461	0	0.0632481	0.163143	0	0.0171027	0.00339996	0.0581674	0.0083468	0	0.0177399	0.0463976	0.135869	0	0.145212	0.172993	0	0	0.0748311	0	0	0.00170408	0.44	0.0129107	1.08433
TCGA-DD-AAW2-01A-11R-A41C-07	0.0947423	0	0.00322517	0.157524	0	0.0515489	0	0	0	0	0.171476	0.0273583	0.0415472	0	0.103769	0.252623	0.0274713	0	0.0687146	0	0	0	0.86	-0.0238285	1.11758
TCGA-DD-AAE2-01A-11R-A41C-07	0.0528883	0	0.0456797	0.17899	0	0.119695	0	0.0410359	0.00369457	0.0465755	0	0.0493174	0.00197224	0.0205453	0.217693	0.15547	0.0294366	0	0.0370063	0	0	0	0.02	0.195284	1.03548
TCGA-DD-AADF-01A-11R-A41C-07	0.0273481	0	0.240237	0.313351	0	0	0.0557589	0.0582442	0.0446535	0.00630438	0	0.0472389	0	0.035302	0.0821156	0.0622365	0.000523216	0	0.0266868	0	0	0	0.34	0.0258969	1.08121
TCGA-DD-AACW-01A-11R-A41C-07	0.0426359	0	0.00297512	0.0728195	0	0.301716	0	0	0.0690405	0.0183737	0	0.0409525	0.0137399	0.0110461	0.0390126	0.225713	0.0911056	0	0.0708698	0	0	0	0.92	-0.0313553	1.09984
TCGA-DD-AAD2-01A-11R-A41C-07	0.020259	0	0.00224892	0.0602548	0	0.181693	0	0	0.0845208	0	0	0.065513	0	0.269002	0.0773779	0.173484	0.0591295	0	0.00651747	0	0	0	0.09	0.105832	1.06711
TCGA-DD-AAE0-01A-11R-A41C-07	0.00602672	0	0	0.0771765	0	0.139307	0	0	0.0749779	0	0	0.0854447	0	0.37293	0.107534	0.0994966	0.00992393	0	0.0271834	0	0	0	0.06	0.132717	1.07292
TCGA-DD-AACJ-01A-11R-A41C-07	0	0	0.020902	0.0379553	0	0	0	0.00383102	0.103854	0	0	0.00633729	0.0974575	0.212836	0.00243399	0.29067	0.0208482	0	0.155577	0	0.0061125	0.0411857	0.08	0.114258	1.06272
TCGA-DD-AACF-01A-11R-A41C-07	0.0139693	0	0	0.131536	0	0.107891	0	0.0442062	0.0223502	0	0.0127416	0.068689	0.0291397	0.0755011	0.0763563	0.319047	0.0170152	0	0.0645226	0	0	0.0170344	0.27	0.039303	1.08118
TCGA-DD-AADB-01A-11R-A41C-07	0.0307874	0	0.0452662	0.257897	0	0.00548321	0.016825	0.0381736	0.135337	0	0	0.0495231	0.00680122	0.207127	0.0653742	0.0824749	0.0349388	0	0.0239914	0	0	0	0.1	0.0921994	1.06078
TCGA-DD-AAVZ-01A-11R-A41C-07	0.0718957	0	0	0.0345622	0	0.381301	0	0	0.0339273	0	0	0.0658216	0.0114479	0.0383682	0.0628484	0.132503	0.117672	0	0.0496524	0	0	0	0.83	-0.0217718	1.09988
TCGA-DD-AADL-01A-11R-A41C-07	0.0642241	0	0	0.0930705	0	0.178756	0	0	0	0	0.0624808	0.0752761	0.0131415	0.0792623	0.138335	0.193903	0.015959	0	0.0681418	0	0	0.0174499	0.43	0.0137307	1.10093
TCGA-DD-AADK-01A-11R-A41C-07	0.114907	0	0	0.0521798	0	0.2493	0	0	0.0654209	0	0	0.0680898	0.0233669	0.110202	0.103571	0.0786895	0.0248839	0	0.109388	0	0	0	0.11	0.0907699	1.05266
TCGA-DD-AADQ-01A-11R-A41C-07	0.0286625	0	0	0.238136	0	0.0257096	0.0198717	0.038339	0.121277	0	0.00447065	0.080157	0.0187104	0.112687	0.0899356	0.12996	0.0139799	0	0.0781045	0	0	0	0.55	0.00336512	1.10111
TCGA-WQ-AB4B-01A-11R-A41C-07	0.00835898	0	0	0.0450384	0	0.243595	0	0	0.0523857	0	0	0.105879	0.0179653	0.110769	0.0656052	0.182222	0.0304007	0	0.13778	0	0	0	0.4	0.0155879	1.0875
TCGA-5R-AA1C-01A-11R-A41C-07	0.0721874	0	0.00944944	0.204925	0	0.0428569	0	0.00980342	0.0141002	0.0147534	0	0.0316399	0.0151853	0	0.120121	0.357713	0	0	0.107264	0	0	0	0.45	0.0125619	1.09339
TCGA-DD-AADD-01A-11R-A41C-07	0.046985	0	0.0150552	0.25815	0	0	0.0248233	0.0954845	0.0197874	0.0099945	0	0.0270849	0.00587318	0.0895262	0.0953234	0.253521	0.00987912	0	0.0485129	0	0	0	0.41	0.0154075	1.08891
TCGA-DD-AAEB-01A-11R-A41C-07	0.023497	0	0.00900216	0.114683	0	0.228791	0	0	0.0621072	0	0	0.128704	0.0373205	0.0855438	0.0192327	0.182758	0.00787551	0	0.100485	0	0	0	0.43	0.0135773	1.09607
TCGA-DD-AACH-01A-11R-A41C-07	0.0713571	0	0.00426287	0	0	0.174487	0	0.00130118	0.0892378	0	0	0.119912	0.00563085	0.208115	0.0312137	0.262383	0	0	0.0134012	0	0	0.0186995	0.5	0.00837095	1.10721
TCGA-DD-AADS-01A-11R-A41C-07	0.00248696	0	0.0398788	0.294816	0	0.00648698	0	0.0574721	0.173055	0	0.00314002	0.0520006	0.0476948	0.0235598	0.0675613	0.193026	0	0.00407902	0.0347424	0	0	0	0.13	0.0831035	1.06823
TCGA-DD-AAEK-01A-11R-A41C-07	0.0419631	0	0.0139317	0.168155	0	0.138843	0.000178035	0.0293671	0.0767949	0	0	0.052299	0.0083207	0.183811	0.0807819	0.113489	0.0400727	0	0.0519927	0	0	0	0.06	0.133106	1.04004
TCGA-DD-AADI-01A-11R-A41C-07	0.0109514	0.00240158	0	0.145985	0	0.422347	0	0	0.0584949	0.0312441	0	0	0.0043285	0.0711443	0.10526	0.107892	0.0298989	0	0.0100528	0	0	0	0.07	0.129947	1.06428
TCGA-DD-AAVS-01A-11R-A41C-07	0.00261954	0	0	0.158227	0	0.276701	0	0	0.0231466	0	0	0.0747043	0.028761	0.0774186	0.0579431	0.0871026	0.148135	0	0.0652416	0	0	0	0.55	0.00260872	1.09676
TCGA-DD-AAE7-01A-11R-A41C-07	0.0112637	0	0.04913	0.167205	0	0.216551	0	0	0	0.0878363	0	0.0176118	0	0.010028	0.0997829	0.218426	0.107993	0	0.0141725	0	0	0	0.42	0.0140728	1.0942
TCGA-DD-AAVR-01A-11R-A41C-07	0.0250652	0	0	0.0863222	0	0.404727	0.0372788	0	0.0513674	0	0.0184004	0	0.0188896	0.00263907	0.049047	0.166757	0.103292	0	0.0211249	0	0	0.01509	0.08	0.116633	1.04826
TCGA-DD-AACN-01A-11R-A41C-07	0.0384138	0	0.0197263	0.0489514	0	0.339379	0	0	0.00235649	0	0	0.0431177	0.0308893	0.0572657	0.178832	0.113873	0.0413083	0	0.0858871	0	0	0	0.3	0.0324195	1.09343
TCGA-DD-AACQ-01A-11R-A41C-07	0.151302	0	0.0137777	0.105237	0	0.0672342	0	0.0955284	0.0228034	0	0.0167916	0.0508696	0.00524728	0.0400163	0.240897	0.176932	0	0	0	0	0	0.0133639	0.28	0.036747	1.12121
TCGA-DD-AACI-01A-11R-A41C-07	0	0	0.0329275	0.243387	0	0.0497939	0.0417891	0.0801765	0.0920773	0.0725323	0	0.0422318	0	0.0594647	0.0877522	0.160935	0.00757552	0	0.0156305	0	0	0.0137265	0.08	0.110859	1.06166
TCGA-DD-AAW0-01A-11R-A41C-07	0.037041	0	0	0.0451947	0	0.226313	0.000356487	0	0.045798	0	0	0.0325408	0.0224528	0.352065	0.0946503	0.0920117	0.00550485	0	0.046072	0	0	0	0.04	0.180403	1.03661
TCGA-DD-AAVV-01A-11R-A41C-07	0.0453109	0	0.0276349	0.093327	0	0.149499	0.0180662	0	0.0870011	0	0	0.0446298	0.0106562	0.146884	0.132432	0.111057	0.0716603	0	0.0584483	0	0	0.00339347	0.04	0.186089	1.01422
TCGA-DD-AAD1-01A-11R-A41C-07	0.0829617	0.0134186	0.00396285	0.171019	0	0.315871	0	0	0.0565129	0.000780536	0	0.0565609	0	0.0585237	0.0459315	0.0905075	0.035209	0	0.0638562	0	0	0.00488477	0.23	0.0598375	1.08001
TCGA-DD-AADR-01A-11R-A41C-07	0.0240146	0	0.0186396	0.107474	0	0.349617	0	0	0.0071481	0.072107	0	0.0499879	0	0.112481	0.0472885	0.148668	0.0330757	0	0.0294983	0	0	0	0.25	0.0449585	1.08879
TCGA-DD-AAEH-01A-11R-A41C-07	0	0	0.0292704	0.455681	0	0.0421301	0	0.0500694	0.0958793	0.120589	0	0.0489585	0	0.00598683	0.0538819	0.0582272	0.0159395	0	0.0202064	0	0	0.00318112	0.09	0.105235	1.11968
TCGA-DD-AAEE-01A-11R-A41C-07	0.0518704	0	0.00510147	0	0	0.159167	0.0109988	0	0.0209242	0.0943233	0.0362147	0	0.0112764	0.186537	0.126111	0.143614	0.024583	0	0.129278	0	0	0	0.23	0.0615309	1.07092
TCGA-DD-AADN-01A-11R-A41C-07	0	0.00366684	0.109539	0.323432	0	0	0.120927	0.0297902	0.0855909	0	0.0285361	0.0140917	0.018111	0.107448	0.0628456	0.0790197	0.00474497	0	0.0122571	0	0	0	0	0.258615	0.983709
TCGA-DD-AACZ-01A-11R-A41C-07	0.0125102	0.000291098	0.0391083	0.129761	0	0.0838302	0.0177087	0.0218989	0.0589411	0.0212059	0	0.0289014	0.0300718	0.195338	0.049913	0.235809	0.0180563	0	0.0566549	0	0	0	0.01	0.224481	0.998092
TCGA-DD-AAVQ-01A-11R-A41C-07	0.0741804	0	0.0847152	0.173321	0	0.138687	0.0120525	0.052525	0.0653653	0	0	0.0119881	0.0192365	0.179156	0.0631179	0.0544646	0.0309931	0	0.040198	0	0	0	0.01	0.202906	1.00163
TCGA-DD-AAD0-01A-11R-A41C-07	0.062536	0	0.00993407	0.0803232	0	0.151405	0.017597	0	0.0726765	0.000388235	0	0.0417683	0.016497	0.171546	0.106515	0.177992	0.0453083	0	0.0384674	0	0	0.0070456	0.12	0.0875382	1.05765
TCGA-DD-AACK-01A-11R-A41C-07	0.0421222	0	0.00311919	0.0629511	0	0.276976	0	0.0212034	0.0546898	0	0	0.0661588	0.00444871	0.0794139	0.0800716	0.248995	0.0522103	0	0.0076406	0	0	0	0.63	-0.00307842	1.10009
TCGA-DD-AACP-01A-11R-A41C-07	0.0719292	0	0.0143364	0.127569	0	0.16486	0	0.0194347	0.117008	0	0	0.0564189	0.00820664	0.20775	0.0807936	0.041642	0.0617294	0	0.0283217	0	0	0	0.36	0.021424	1.08915
TCGA-DD-AACT-01A-11R-A41C-07	0.0299672	0	0.0406631	0.293579	0	0.0463968	0	0	0.0684426	0	0	0.0726156	0.0329072	0.0558924	0.092006	0.186338	0.0319413	0	0.0441489	0	0	0.00510205	0.27	0.0415606	1.08247
TCGA-DD-AAC8-01A-11R-A41C-07	0.078393	0	0	0.0205768	0	0.136738	0	0.00066217	0.0556053	0	0	0.142566	0.0386604	0.100292	0.0819418	0.312755	0.00881006	0	0.00824197	0	0	0.0147569	0.24	0.0576806	1.08506
TCGA-DD-AADJ-01A-11R-A41C-07	0.0870242	0	0.0018828	0.131394	0	0.257828	0	0	0.0500709	0	0.0080589	0.0470421	0.0504725	0.0137174	0.0762829	0.121249	0.0946555	0	0.0603222	0	0	0	0.81	-0.0181289	1.0953
TCGA-DD-AACO-01A-11R-A41C-07	0.0232152	0	0.0596976	0.0499473	0	0.422263	0	0	0.0482428	0.0106808	0.00161495	0.0274236	0.0140771	0	0.0690348	0.206458	0.00884926	0.000394866	0.0581012	0	0	0	0.35	0.0240786	1.08496
TCGA-DD-AAEA-01A-11R-A41C-07	0.0423173	0	0.014876	0.246973	0	0.000633357	0.0699231	0.0714914	0.116376	0.0360268	0	0.0210019	0	0.112639	0.105748	0.118438	0.0185617	0	0.0249951	0	0	0	0.12	0.0872754	1.06405
TCGA-DD-AACD-01A-11R-A41C-07	1.93777e-05	0	0	0.0435198	0	0.286239	0	0	0.0408063	0.0469682	0	0.0521693	0.0720457	0.0544918	0.0751057	0.249307	0	0.0453593	0.0339689	0	0	0	0.2	0.0695558	1.06884
TCGA-DD-AAD8-01A-11R-A41C-07	0.0704023	0	0.00477092	0.117397	0	0.248284	0	0.027861	0.0107967	0.0382133	0	0.0470406	0	0.0445836	0.0952387	0.234432	4.88703e-05	0	0.0569521	0	0	0.00397843	0.8	-0.0173256	1.10538
TCGA-DD-AADC-01A-11R-A41C-07	0.0410236	0	0.0212223	0.0673177	0	0.0958478	0	0.0521584	0.0660374	0.0104949	0	0.0741108	0	0.205003	0.148589	0.120745	0.0851159	0	0.0123341	0	0	0	0.24	0.0563601	1.08575
TCGA-DD-AACE-01A-11R-A41C-07	0.0738613	0	0.108342	0.114378	0	0.119355	0.00476745	0.0363589	0.0448808	0.0257514	0	0.0498538	0.0221534	0.0585344	0.109941	0.106521	0.0834798	0	0.0365432	0	0	0.00527826	0.33	0.0270467	1.06748
TCGA-DD-AAE6-01A-11R-A41C-07	0.218166	0	0.0823306	0.000846009	0	0.150819	0	0	0.0715278	0.00415401	0	0.114281	0.0211236	0.051484	0.0470434	0.176192	0	0.00221127	0.0598196	0	0	0	0.96	-0.043707	1.09831
TCGA-DD-AACG-01A-11R-A41C-07	0.0333484	0	0.0100071	0.0585897	0	0.208733	0	0	0.0612921	0.0348373	0	0.0197938	0	0.215614	0.0218841	0.273077	0.0347851	0	0.0280389	0	0	0	0.08	0.112454	1.05722
TCGA-DD-AADU-01A-11R-A41C-07	0.116237	0	0	0.0108697	0	0.0822339	0.00902639	0.0109227	0	0.0419961	0	0.120043	0.00286557	0.194633	0.0677619	0.187739	0	0	0	0.155671	0	0	0.23	0.0602589	1.10089
TCGA-DD-AAE1-01A-11R-A41C-07	0.0323201	0	0	0.0415623	0	0.296531	0	0	0.0862921	0	0	0.0890684	0.0152857	0.0444826	0.0821675	0.11899	0.108577	0	0.084723	0	0	0	0.69	-0.00798293	1.09462
TCGA-DD-AADG-01A-11R-A41C-07	0.0523706	0	0.0514824	0.239609	0	0.0692106	0	0.0203155	0	0	0	0.115724	0.0211219	0.0840459	0.0713595	0.13267	0	0	0.142091	0	0	0	0.33	0.0271575	1.08669
TCGA-DD-AACU-01A-11R-A41C-07	0	0.00285664	0.011741	0.128056	0	0.253123	0	0	0.0601198	0	0	0.0365315	0.0106042	0.0610899	0.153036	0.092261	0.126986	0	0.0635948	0	0	0	0.27	0.0383305	1.08729
TCGA-DD-AAEI-01A-11R-A41C-07	0.00690821	0	0	0	0	0.199254	0	0	0.0379044	0.0726219	0	0.0866853	0	0.110632	0.117427	0.166993	0.0341141	0	0.164635	0	0	0.00282505	0.24	0.0549728	1.07757
TCGA-DD-AADO-01A-11R-A41C-07	0.0105528	0	0.0593202	0.217065	0	0.019048	0.0188954	0.0591138	0.152038	0.00908271	0	0.0357416	0.0108096	0.211212	0.0555664	0.102267	0.0132756	0	0.0260116	0	0	0	0.09	0.105741	1.05268
TCGA-DD-AAVY-01A-11R-A41C-07	0.101564	0	0	0.127755	0	0	0	0	0.0380616	0	0	0.104588	0.0271186	0.042017	0.151787	0.247063	0	0	0.137929	0	0	0.0221167	0.41	0.0149721	1.10115
TCGA-DD-AAD5-01A-11R-A41C-07	0.00597638	0	0.0398545	0	0	0.16186	0	0	0.0305422	0	3.17272e-05	0.0569719	0.0442951	0.014988	0.0210286	0.459295	0	0.0152253	0.137815	0	0.00329366	0.00882197	0.11	0.088659	1.06077
TCGA-DD-AACY-01A-11R-A41C-07	0.0769044	0	0	0.151391	0	0.231839	0	0.0129475	0.0318203	0.0776261	0	0.0769423	0	0.0577473	0.070825	0.179564	0.032393	0	0	0	0	0	0.76	-0.0153561	1.12183
TCGA-DD-AAW3-01A-11R-A41C-07	0.0152418	0	0	0.135804	0	0.169707	0	0	0.0153758	0.0429957	0	0.0834485	0.0496851	0.0373816	0.0709884	0.22639	0.00996096	0	0.143022	0	0	0	0.75	-0.0140671	1.10194
TCGA-DD-AAW1-01A-11R-A41C-07	0.106098	0	0	0	0	0.117533	0	0	0.00338165	0.0550672	0	0.0659667	0.0451511	0.0797874	0.134412	0.34632	0	0	0.0429885	0	0	0.00329435	0.36	0.0205696	1.10149
TCGA-DD-AADA-01A-11R-A41C-07	0.0743394	0	0.0165163	0.170784	0	0.316436	0	0.00455428	0.0224588	0.0620142	0	0.0433856	0	0.0348955	0.0903478	0.105685	0.0234335	0	0.0351498	0	0	0	0.54	0.00401287	1.11498
TCGA-DD-AAE3-01A-11R-A41C-07	0.0119637	0	0.00227428	0	0	0.194315	0	0	0	0.0216843	0	0.105168	0.0493502	0.0076674	0.0360096	0.552913	0.00437549	0	0.00875553	0	0	0.00552327	0.37	0.0198636	1.11999
TCGA-DD-AADM-01A-11R-A41C-07	0.00301093	0	0.0176579	0.109885	0	0.177662	0	0	0.132187	0	0	0.0771257	0.0137389	0.0961016	0.070617	0.216865	0.0156524	0	0.0694962	0	0	0	0.43	0.0137559	1.08935
TCGA-DD-AACB-01A-11R-A41C-07	0.00357628	0	0.140519	0.377938	0	0	0.0417165	0.0168758	0.0599686	0.00159609	0	0.0485422	0.0208262	0.0580921	0.0757902	0.106313	0.0245749	0	0.0236713	0	0	0	0.09	0.0996676	1.0566
TCGA-DD-AAE4-01A-11R-A41C-07	0.0245541	0	0.0275388	0.146318	0	0.178576	0	0	0.0279504	0.0968909	0	0.0860435	0	0.038698	0.140196	0.137819	0.0202256	0	0.0728159	0	0	0.00237447	0.04	0.18264	1.0343
TCGA-DD-AAVU-01A-11R-A41C-07	0.0333128	0	0	0.0161516	0	0.0789172	0	0	0.0083658	0.0249594	0	0.0228502	0	0.475904	0.0291782	0.268663	0.00562741	0	0.0360703	0	0	0	0.04	0.180107	1.0845
TCGA-DD-AAD6-01A-11R-A41C-07	0.00233617	0	0	0	0	0.385947	0	0	0.098062	0.00242309	0	0.0587406	0.0389946	0.15285	0.0405548	0.20567	0.00321194	0	0.0112094	0	0	0	0.45	0.0120051	1.10129
TCGA-DD-AACA-01A-11R-A41C-07	0.0419231	0	0.038658	0.05125	0	0.139021	0.00340195	0	0.000478822	0.0705239	0	0.0398952	0.0126954	0.118543	0.117972	0.129219	0.0113763	0	0.22446	0	0.000582761	0	0.3	0.0337611	1.07939
TCGA-DD-AACX-01A-11R-A41C-07	0.0406299	0	0.00297548	0	0	0.0978486	0.0132189	0	0.00471827	0.0896071	0	0.0667341	0.0687361	0.0992697	0.141222	0.160261	0.0184622	0	0.185839	0	0	0.0104783	0.24	0.053468	1.07907
TCGA-DD-AACC-01A-11R-A41C-07	0.0539358	0	0.052857	0.356423	0	0	0.0256043	0.0276653	0.091764	0.0276669	0	0.0700648	0.0138805	0.0651658	0.0683762	0.114143	0.0269337	0	0.00249049	0	0	0.00302927	0	0.351018	0.94661
TCGA-ES-A2HT-01A-12R-A180-07	0.0181429	0	0.113125	0.0449068	0	0.163072	0	0.0128364	0.091735	0	0	0.0381894	0.0172678	0.0906599	0.097099	0.281864	0.0102193	0	0.0202203	0	0	0.000662127	0.29	0.0355578	1.07127
TCGA-DD-A4NB-01A-12R-A266-07	0.0268321	0	0.00584849	0.168156	0	0.387744	0	0	0	0	0	0.0824531	0.000859585	0.0513853	0.0667985	0.177061	0.0309138	0	0	0.0019473	0	0	0.3	0.0331695	1.10787
TCGA-FV-A4ZP-01A-12R-A266-07	0.00655185	0	0	0.169615	0	0.0235023	0.00909088	0.0164015	0.132335	0	0	0.0527783	0.039323	0.311636	0.0502854	0.170227	0.000484534	0	0.0177695	0	0	0	0.04	0.175666	1.03799
TCGA-G3-A5SM-01A-12R-A28V-07	0.0113092	0	0.049383	0.0364567	0	0.0693508	0.00862784	0	0.0817404	0.0238704	0	0.04491	0.0185568	0.337035	0.0950273	0.0899625	0.0510112	0	0.0827586	0	0	0	0.04	0.181021	1.02955
TCGA-GJ-A6C0-01A-12R-A311-07	0.00942446	0	0	0.0297847	0	0.0404702	0.0135591	0.028533	0.0499537	0.00188435	0.027864	0	0	0.575501	0.0896712	0.114636	0.00790977	0	0	0.00565508	0	0.00515313	0.01	0.224317	1.07173
TCGA-ED-A627-01A-12R-A311-07	0.000124823	0	0.0259898	0.282799	0	0.190341	0	0	0	0.0563562	0	0.0671945	0.0089914	0.0264275	0.11493	0.174026	0.0276	0	0	0.0252202	0	0	0.05	0.160127	1.05321
TCGA-DD-A73B-01A-12R-A32O-07	0.020746	0	0	0.105901	0	0.105599	0	0	0	0.0198126	0.0502786	0.0989662	0.0324907	0.091956	0.0946721	0.265876	0.00558323	0	0.0869408	0	0	0.0211769	0.95	-0.0384376	1.12487
TCGA-DD-A73E-01A-12R-A32O-07	0.162637	0	0.00773548	0.0134178	0	0.104964	0	0	0	0.0119539	0	0.104784	0.0126028	0.0359306	0.0542908	0.134497	0	0.00736157	0.349825	0	0	0	0.61	-0.00197941	1.11124
TCGA-DD-A73A-01A-12R-A32O-07	0.0172713	0	0	0.166503	0	0.35502	0	0	0.0233245	0.00906175	0	0.0723733	0.0184112	0.0591498	0.0572973	0.11461	0.0608951	0	0.0460831	0	0	0	0.4	0.0155994	1.10587
TCGA-DD-A73D-01A-12R-A32O-07	0.162887	0	0.0186773	0	0	0.147006	0	0	0	0.0100697	0.0142101	0.0709706	0.0471959	0.111249	0.118393	0.141241	0.022043	0	0.133116	0	0	0.00294031	0.37	0.0195393	1.07906
TCGA-DD-A73C-01A-12R-A33J-07	0.0437741	0	0	0.251073	0	0	0	0.0336596	0.0307048	0	0.0232551	0.0626443	0.0210131	0.0387221	0.0419787	0.337472	0.00285252	0	0.11285	0	0	0	0.71	-0.010365	1.10158
TCGA-KR-A7K0-01A-12R-A33R-07	0.0450615	0	0	0.00994816	0	0.250307	0	0.000625742	0.0190021	0	0	0.0717973	0.030241	0.158879	0.100764	0.192136	0.0385009	0	0.082737	0	0	0	0.1	0.092436	1.05607
TCGA-RG-A7D4-01A-12R-A33R-07	0.0862277	0	0.181989	0.188688	0	0.0124459	0	0.0613532	0.0637772	0.0497342	0	0.0987338	0	0.136027	0.0488334	0.0331318	0.000265325	0	0.0352671	0	0	0.00352604	0	0.235122	0.992201
TCGA-CC-A7IK-01A-12R-A33R-07	0.0680685	0	0	0.0688378	0.0153835	0	0.0342164	0	0.0206555	0	0.126633	0.0524844	0.0774439	0.0447013	0.144349	0.253262	0.00442821	0	0.0859807	0	0.00355585	0	0.68	-0.00763132	1.11268
TCGA-KR-A7K2-01A-12R-A33R-07	0.0304509	0	0.00432525	0.00760742	0	0.549719	0	0	0.0907071	0	0	0.0384105	0.00719075	0	0.061495	0.194396	0	0.000961943	0.0147359	0	0	0	0.64	-0.00390966	1.12418
TCGA-UB-A7MD-01A-12R-A352-07	0.0326358	0	0	0.0319511	0	0.164543	0	0	0.0747413	0.00359771	0	0.0770299	0.00987858	0.116495	0.114465	0.242581	0.087884	0	0	0.0401724	0	0.00402428	0.13	0.0824206	1.0689
TCGA-G3-A7M7-01A-12R-A352-07	0.032166	0	0.00308614	0.0660245	0	0.146625	0	0	0.105927	0	0.00838555	0.0534757	0	0.231191	0.0523508	0.183769	0.067023	0	0.0499764	0	0	0	0.51	0.00705924	1.09734
TCGA-MR-A8JO-01A-12R-A36F-07	0.0358872	0	0.00431033	0.110349	0	0.246758	0	0.00218476	0.0915928	0.0562359	0	0.021727	0	0.158172	0.0951459	0.132115	0.0127689	0	0.0327524	0	0	0	0.03	0.194062	1.0186
TCGA-2Y-A9GS-01A-12R-A38B-07	0.074136	0	0	0.00549786	0	0.0327962	0	0	0.0379667	0.0214542	0	0.0455312	0.00248368	0.206849	0.166152	0.296418	0.0406521	0	0.070063	0	0	0	0.1	0.095188	1.0874
TCGA-2Y-A9H2-01A-12R-A38B-07	0.00541655	0.0121918	0	0.0586693	0	0.132742	0	0.0313594	0.13605	0	0	0.0438735	0.0180596	0.39413	0.0912073	0.0331389	0.0313768	0	0.00289107	0.000385727	0	0.00850798	0	0.2308	1.01789
TCGA-WJ-A86L-01A-12R-A39D-07	0.0412684	0	0.0437422	0	0	0.19346	0	0.0219728	0.134814	0.0218672	0	0.0872949	0	0.11135	0.079955	0.188474	0	0	0.0672956	0	0	0.0085064	0.28	0.0368467	1.07395
TCGA-3K-AAZ8-01A-12R-A39D-07	0.0561537	0	0.00241039	0.121764	0	0.353244	0	0.0415234	0.068073	0.0263617	0	0.0698696	0.00242717	0.0357301	0.0609078	0.127147	0	0.000382015	0.0340069	0	0	0	0.49	0.0105478	1.11554
TCGA-XR-A8TD-01A-12R-A39D-07	0.0108334	0	0.0805908	0.213992	0	0	0.0716271	0	0	0.0683481	0	0.0494774	0	0.225702	0.0926642	0.134326	0.0182362	0	0.0259674	0	0	0.00823566	0	0.365815	0.935781
TCGA-DD-AAED-01A-12R-A41C-07	0.0752149	0	0.00632382	0.001588	0	0.237764	0	0.0159331	0.0682493	0	0.0430924	0	0	0.243952	0.0687313	0.227643	0	0	0.0115086	0	0	0	0.08	0.110494	1.0578
TCGA-5R-AAAM-01A-12R-A41C-07	0.0246416	0	0.0127015	0.0821794	0	0.22265	0	0	0	0.0299854	0	0.0530148	0.0370832	0.0465481	0.0928667	0.364021	0.0191519	0	0.0151569	0	0	0	0.23	0.0611288	1.07794
TCGA-DD-A1EC-01A-21R-A131-07	0.0123066	0	0.0172613	0.230187	0	0	0.051282	0.052537	0.0970446	0.0810282	0.0315314	0.0456265	0	0.166568	0.0859543	0.0878231	0.00536209	0	0.0354879	0	0	0	0	0.337037	0.95384
TCGA-HP-A5MZ-01A-21R-A27V-07	0.0283335	0	0.00370222	0.0304627	0	0.276151	0	0	0.0714081	0.0105593	0	0.0479	0	0.0821464	0.0906327	0.192839	0.0800039	0	0.0858609	0	0	0	0.07	0.123753	1.03762
TCGA-DD-A4NQ-01A-21R-A28V-07	0	0	0	0.0209387	0	0.159594	0	0	0.0924583	0	0	0.0614065	0.0231108	0.266878	0.0817269	0.192703	0	0	0.0436311	0	0.00372547	0.0538273	0.25	0.0454437	1.09476
TCGA-G3-A6UC-01A-21R-A33J-07	0.0255775	0	0	0.0668843	0	0.06653	0	0	0.020396	0	0.151752	0.0405101	0.0255564	0.12059	0.0706495	0.338266	0.00701975	0	0.066269	0	0	0	0.49	0.00987944	1.10875
TCGA-RC-A7SB-01A-21R-A352-07	0.0440435	0	0	0.0808196	0	0.0791297	0	0.0487414	0.0457042	0.0127287	0	0.0596891	0	0.126507	0.134619	0.252527	0.0425843	0	0.0729063	0	0	0	0.16	0.0778569	1.06873
TCGA-G3-AAV6-01A-21R-A37K-07	0.0465003	0	0.00248543	0.124266	0	0.17891	0	0.0151254	0.0323469	0	0	0.0423158	0.000920196	0.393199	0.0300378	0.0733862	0.00839115	0	0.0521157	0	0	0	0.29	0.0351925	1.11135
TCGA-ED-A97K-01A-21R-A38B-07	0.0303254	0	0.024688	0.0532978	0	0.168842	0	0	0.034745	0	0	0.0226699	0.00602232	0.435879	0.0494759	0.142295	0.00198507	0	0.0283798	0	0	0.00139535	0	0.234859	1.02389
TCGA-CC-A7IE-01A-21R-A38B-07	0.0497852	0	0.0326922	0.183939	0	0	0.0956244	0.0813621	0.105086	0.0211075	0	0.00219567	0.00631939	0.256012	0.0525511	0.0703023	0.0430239	0	0	0	0	0	0.21	0.0669833	1.06754
TCGA-5C-AAPD-01A-21R-A39D-07	0.0116173	0	0.190004	0.121653	0	0.00295596	0.00979651	0.0112643	0.0660554	0	0	0.0408717	0	0.163543	0.165173	0.115948	0.0232542	0	0.0755589	0	0	0.00230452	0	0.459869	0.88726
TCGA-2Y-A9H9-01A-21R-A39D-07	0.026219	0	0.0344354	0.133915	0	0.183622	0	0.0144577	0.0574099	0	0.000221397	0.0491868	0.0228176	0.00728471	0.116244	0.264863	0.00647941	0	0.0828444	0	0	0	0.63	-0.00343158	1.09413
TCGA-BC-A10S-01A-22R-A131-07	0.0268596	0	0	0.134936	0	0.198833	0	0.00630097	0.0456479	0	0	0.0669887	0.0105714	0.0559558	0.0319328	0.386267	0.00328068	0	0.0323763	0	0	5.05486e-05	0.3	0.0307424	1.09198
TCGA-DD-A73G-01A-22R-A32O-07	0.010964	0	0	0.061502	0	0.139063	0	0	0.0804662	0.000805666	0	0.072615	0.0244324	0	0.0404053	0.456771	0.00516483	0	0.10781	0	0	0	0.29	0.035282	1.08676
TCGA-G3-A7M9-01A-23R-A352-07	0.198688	0	0.0087441	0.0760959	0	0.02475	0	0.0210443	0.0518453	0.000523484	0	0.0631049	0	0.514664	0.0240332	0	0	0	0.0165064	0	0	0	0.09	0.102383	1.10219
TCGA-CC-5259-01A-31R-A213-07	0.0294441	0	0.0518134	0.198023	0	0.224119	0	0	0.176086	0	0.00170475	0.0337976	0	0.156025	0.0586811	0.0637725	0	0	0.00638958	0	0	0.000143676	0.39	0.0168232	1.10567
TCGA-G3-A5SI-01A-31R-A27V-07	0.019899	0	0.0133816	0.171942	0	0.230329	0	0.0107001	0	0	0	0.0742032	0.151944	0	0.0376194	0.238351	0	0	0.0294765	0	0.00133503	0.0208195	0.95	-0.0411777	1.11592
TCGA-GJ-A3OU-01A-31R-A38B-07	0	0	0	0	0	0.108595	0.00497785	0.00209149	0.048191	0.0214586	0	0.00527214	0	0.566789	0.041724	0.136921	0.0297357	0	0.034244	0	0	0	0	0.66832	0.743768
TCGA-ED-A7PX-01A-51R-A352-07	0.0361348	0	0.0110608	0.0636533	0	0.148157	0	0.00258237	0.0439749	0	0	0.0480882	0.0605827	0.247444	0.0446681	0.236783	0	0	0.050585	0	0	0.00628615	0.07	0.12764	1.04966
TCGA-BC-4073-01B-02R-A131-07	0.0199507	0	0.0404484	0.063643	0	0.0996748	0.0685348	0.00415402	0.0485209	0.0299821	0	0.0194721	0	0.272711	0.0602831	0.141615	0.0303687	0	0.0266859	0	0	0.0739557	0	0.230783	1.00002
TCGA-BC-4072-01B-11R-A155-07	0	0	0.0286736	0.189457	0	0.0327597	0.0344697	0.0473133	0.0948421	0.0488315	0	0.0269292	0	0.0930563	0.0909256	0.184861	0.0710272	0	0.0146529	0	0	0.0422018	0.05	0.157378	1.02766
TCGA-ZS-A9CF-02A-11R-A38B-07	0.046212	0	0	0.0161013	0	0.342746	0	0.0189129	0.0682828	0.0189327	0	0.0935171	0.0138507	0.0233547	0.0949272	0.136694	0.0483088	0	0.0781591	0	0	0	0.59	-0.000736905	1.10029
TCGA-DD-AACA-02A-11R-A41C-07	0.0272059	0	0.0103755	0	0.0350274	0.274941	0	0	0.0380594	0	0.0531071	0.121358	0.0398144	0.15904	0.0418735	0.0845216	0.0012661	0	0.112524	0	0	0.000886596	0.3	0.0334047	1.08854
TCGA-DD-AACA-02B-11R-A41C-07	0.128042	0	0.0359258	0	0	0.111566	0	0	0.0182202	0	0	0.144523	0.0875008	0.13236	0.0179856	0.118552	0.0125614	0	0.183726	0	0	0.00903786	0.3	0.0341401	1.07432
