# Supplementary material for: Construction of an M2 macrophage-related prognostic model in hepatocellular carcinoma
Source: Front Oncol. 2023 Jun 20;13:1170775. doi: 10.3389/fonc.2023.1170775 (PMC10319018; doi:10.3389/fonc.2023.1170775)
Supplement: Supplementary file 6 [file Table_2.xlsx]

## Sheet: Sheet1
ACOX2
CYP2E1
HSDL2
ALDH3A1
FMO5
CYP8B1
EPB41L4B
SALL1
LRP1
ABCG2
SPCS1
TMBIM6
GCLC
MOCS2
SELENOP
AADAC
CRYZ
ALDH3A2
SLC25A42
TBL1X
CYP3A4
METTL7A
ATXN7L3B
FMO3
MAP3K8
SH3BP4
NOTUM
GLUL
ITPR2
BPNT2
HADH
ALAD
NADK2
RHOBTB1
SHISA4
IGSF8
ADH1B
ACSL5
GLT8D1
AQP9
TTPA
HNF4A
ADRB2
ACOT13
PANX1
FBXO31
MYO1B
CILK1
SLC16A2
INSIG2
B4GAT1
NMT2
ADH5
CDC14B
MAOA
FAS
HIRIP3
PEX5
HIBADH
CRLS1
KAT2B
SEC14L2
ASPSCR1
FGFRL1
CES1
F5
SLC5A6
SORD
ABHD6
CPB2
SUOX
ZBTB38
SLC23A2
TBX3
HSD11B1
PAH
LPIN1
MERTK
BLCAP
DNAJC25
PREB
KANK1
AOX1
ABCC2
PRAG1
EHHADH
ECM2
HABP4
C4BPA
CAAP1
ZNF775
SIAH2
MAOB
DMGDH
UGT1A4
HDAC6
HSD17B4
ACADSB
GPHN
LRRC8D
BOK
SEPTIN4
TMEM150C
TIMM17A
ZNF503
CUX2
TMCC1
BHMT2
SLC16A1
FXN
THNSL1
KLF9
AHR
IRS1
CAP2
AR
UGT1A1
ALDH6A1
SSTR1
SHH
CBR1
HLF
FBXL5
GRHPR
ABCB11
PLPP1
IQGAP2
C16orf70
PHYHIPL
WASHC3
SLC6A12
ABCC9
SLC16A11
NCOA4
MICU1
ONECUT2
TTC38
ZNF385B
CTNNB1
SLC2A2
PGM1
ALDH1L1
MYRIP
FAM8A1
NFIA
MTHFD1
TTC9
CAT
CRAT
TBCA
TSC22D1
UBXN10
PLPPR1
FAM43A
ROCK2
IRS2
SLC13A3
MCEE
