# Supplementary material for: Construction of an M2 macrophage-related prognostic model in hepatocellular carcinoma
Source: Front Oncol. 2023 Jun 20;13:1170775. doi: 10.3389/fonc.2023.1170775 (PMC10319018; doi:10.3389/fonc.2023.1170775)
Supplement: Supplementary file 8 [file Table_4.xlsx]

## Sheet: Sheet3
gene	logFC	fdr	pValue
RTP4	0.347822	0.858442	0.000529764
ITGAD	2.06718	0.858442	0.000962071
PSORS1C2	0.530358	0.858442	0.0012056
ASB12	0.49291	0.858442	0.0016423
CHST5	0.439607	0.858442	0.00222052
CXCL11	0.739948	0.858442	0.00283034
TAPBP	0.231749	0.858442	0.00296781
SELL	0.0213108	0.858442	0.00323346
ADAM21	-0.272768	0.858442	0.00339793
SPAG16	0.504935	0.858442	0.0034761
AC068580.4	0.547729	0.858442	0.00368014
OR51B5	0.672511	0.858442	0.00369275
RXRA	-0.336063	0.858442	0.00397827
OTULIN	0.335908	0.858442	0.00416556
CD8B2	0.255553	0.858442	0.00422373
CDS1	0.703444	0.858442	0.00454546
KLHL13	0.581482	0.858442	0.00491594
DPH6	0.219891	0.858442	0.00493618
HSD11B2	0.501107	0.858442	0.00505918
GABRB2	-1.88922	0.858442	0.0051502
RGPD1	-1.17937	0.858442	0.00525387
RASGRF2	0.525935	0.858442	0.00576321
HTR2A	-0.890988	0.858442	0.00676629
OR2I1P	0.452123	0.858442	0.00706914
LRCOL1	-0.973803	0.858442	0.0071953
RNF213	0.268104	0.858442	0.00774064
TTC19	0.23182	0.858442	0.00777109
IFNG	0.521766	0.858442	0.00785827
EVX1	1.28058	0.858442	0.00808323
MDP1	0.340356	0.858442	0.00814496
MYADML2	0.614561	0.858442	0.00817945
ZNF502	0.356309	0.858442	0.00820882
ASB9	0.560588	0.858442	0.00830544
WDR93	0.400423	0.858442	0.00834753
TTC22	0.428518	0.858442	0.00943738
CARD17	0.302417	0.858442	0.00969403
HLA-E	0.311802	0.858442	0.00973172
C6orf47	0.238706	0.858442	0.00973172
ZNF496	0.274331	0.858442	0.00991981
DNAJB13	0.814868	0.858442	0.0100429
AMOT	0.561061	0.858442	0.0102666
MYO1D	0.409007	0.858442	0.0104638
PIGA	0.269473	0.858442	0.0105838
SIRT3	0.158136	0.858442	0.0107456
ERAP1	0.169738	0.858442	0.0107864
ITGB1BP2	0.574657	0.858442	0.0113724
CSRP1	0.23595	0.858442	0.0115884
DUSP27	-2.28232	0.858442	0.0115968
APOBR	0.128583	0.858442	0.0116758
PLEKHS1	1.22265	0.858442	0.0121198
CXCL10	0.624894	0.858442	0.0121671
TMEM86A	0.623826	0.858442	0.0122584
DBNL	0.165945	0.858442	0.0125827
WNT5B	0.761892	0.858442	0.012724
ANKRD36B	0.405846	0.858442	0.0128166
WDR70	0.244019	0.858442	0.0129145
LMF1	0.283416	0.858442	0.0129145
CCDC87	0.51167	0.858442	0.0129625
IGSF3	0.520486	0.858442	0.0130591
MAB21L2	0.580958	0.858442	0.0130983
TAP1	0.539538	0.858442	0.0135014
NUDT19	0.15999	0.858442	0.0136015
RNF223	1.22747	0.858442	0.0137429
SLC25A35	0.17167	0.858442	0.0137529
PLGLB1	-0.622541	0.858442	0.0138036
B4GALNT2	1.32051	0.858442	0.014086
EHD4	0.175293	0.858442	0.0142158
MBL2	-0.493988	0.858442	0.0142681
SCUBE1	-0.494852	0.858442	0.014426
GTF2A2	0.165144	0.858442	0.0146925
MOB3B	0.596061	0.858442	0.0150181
RIBC1	0.301618	0.858442	0.0150181
PUS3	-0.182254	0.858442	0.015073
PRR5-ARHGAP8	0.51263	0.858442	0.0153476
NPW	-1.12657	0.858442	0.0155748
ATP1A1	0.456911	0.858442	0.0155748
VPS33B	0.145341	0.858442	0.0158026
FAT3	1.18519	0.858442	0.0160319
TRIM34	0.278633	0.858442	0.0162357
PELI3	0.305044	0.858442	0.0165631
TECTB	-1.16479	0.858442	0.0169103
RXFP1	0.412895	0.858442	0.0169847
NFE2L3	0.49086	0.858442	0.0174803
FGF13	0.400465	0.858442	0.0176059
COQ5	0.129883	0.858442	0.0176059
DROSHA	0.337498	0.858442	0.017669
MEIG1	-0.474213	0.858442	0.0178494
PRSS21	-0.187146	0.858442	0.0179218
DLG3	0.777857	0.858442	0.0179875
CAPN1	0.34693	0.858442	0.0181163
CLVS2	1.9208	0.858442	0.0181512
MAGEE1	0.5128	0.858442	0.018311
TNFSF10	0.408274	0.858442	0.0184418
RCE1	0.306341	0.858442	0.0187059
TRMT10A	-0.291488	0.858442	0.0187725
MDK	0.333417	0.858442	0.0188392
PKIB	-0.780756	0.858442	0.0189062
EOLA1	0.254	0.858442	0.0189062
ADCY10	-0.397697	0.858442	0.0189733
HOXA13	0.732274	0.858442	0.0190032
LHFPL5	0.434707	0.858442	0.0190401
RBM4	0.289314	0.858442	0.0194493
GOLT1A	-0.233544	0.858442	0.0194493
ZNF629	0.249459	0.858442	0.0195182
EFCAB1	-0.216416	0.858442	0.0195549
IL17RE	0.737216	0.858442	0.0201474
SUCNR1	-1.28867	0.858442	0.020361
RSAD2	0.137716	0.858442	0.0204327
DBP	0.247445	0.858442	0.0205045
DHFR2	-0.267451	0.858442	0.0205766
PTPRD	0.318436	0.858442	0.0209403
GREM1	0.355342	0.858442	0.0209759
SORCS1	-1.53775	0.858442	0.0210161
HYI	0.259225	0.858442	0.0212355
GBP2	0.31026	0.858442	0.0213844
TTC34	0.320122	0.858442	0.0214693
CTC1	0.204171	0.858442	0.0217605
MAN2A1	0.203682	0.858442	0.0218365
RBBP7	0.221863	0.858442	0.0219126
CHST14	0.195758	0.858442	0.0219126
CLDN7	0.446509	0.858442	0.0220656
TBC1D30	0.43058	0.858442	0.0221425
TMEM45B	0.396177	0.858442	0.0226084
DAP	0.310175	0.858442	0.0226084
ST18	-0.352805	0.858442	0.0227141
DSC2	0.24796	0.858442	0.0230033
ALG6	0.206304	0.858442	0.0236474
TINF2	0.142246	0.858442	0.023893
C2orf50	0.632009	0.858442	0.024297
CXCL9	0.661617	0.858442	0.0244746
CBR3	0.256544	0.858442	0.0245587
ATOH8	-0.608187	0.858442	0.0248124
BATF2	0.780039	0.858442	0.0250684
FIGNL2	-0.715098	0.858442	0.0251512
BCL2L11	0.567196	0.858442	0.0253267
RIC8A	0.158044	0.858442	0.0254133
AMBRA1	0.211925	0.858442	0.0255873
SVIP	0.288744	0.858442	0.0255873
MED29	0.177812	0.858442	0.0260268
OTUD5	0.153348	0.858442	0.0262044
PSME1	0.165286	0.858442	0.0262936
RAI14	0.376291	0.858442	0.026383
SEZ6L2	0.685316	0.858442	0.026383
NARF	0.121612	0.858442	0.0265628
GSTA3	0.083933	0.858442	0.0266781
ANKRD6	0.194978	0.858442	0.0271082
PRTFDC1	0.128157	0.858442	0.0272001
CD274	0.213839	0.858442	0.0272001
ATP2B3	-1.97422	0.858442	0.0272653
LYPD6	0.579722	0.858442	0.0273099
TNFRSF10C	0.505957	0.858442	0.0273846
FOXL2	0.668481	0.858442	0.0275438
C1orf146	0.269155	0.858442	0.0276382
GPKOW	0.173628	0.858442	0.0276634
ZBTB12	0.259562	0.858442	0.0276634
IRX6	-0.248491	0.858442	0.0277209
RHBDL2	0.28067	0.858442	0.0279446
SLC35F3	0.523894	0.858442	0.0279948
FUT2	0.778829	0.858442	0.0281334
TMEM44	0.166532	0.858442	0.0287066
ZSWIM5	0.319497	0.858442	0.0291918
PSMB10	0.309067	0.858442	0.0292897
HMSD	0.746347	0.858442	0.0295471
KCNMB4	0.641601	0.858442	0.0296842
RAD1	0.284811	0.858442	0.0297835
UGT8	0.866768	0.858442	0.0305328
AC138894.1	0.156962	0.858442	0.0306568
APOBEC3C	0.445134	0.858442	0.0306903
ZNF622	0.223034	0.858442	0.0307925
TSSC4	0.0854766	0.858442	0.0307925
HTR1D	0.373133	0.858442	0.0308203
SLCO3A1	0.311702	0.858442	0.0308949
PRSS27	0.32522	0.858442	0.0309977
FOXI2	-1.06957	0.858442	0.0311124
TPM1	0.335586	0.858442	0.0312042
HDX	0.299098	0.858442	0.0312042
SFXN1	0.216967	0.858442	0.0315161
BTN3A1	0.210074	0.858442	0.0315161
EDA	0.527986	0.858442	0.0317255
ACTR8	0.132456	0.858442	0.0319361
RBM10	0.0991498	0.858442	0.0324678
HHATL	-6.08171	0.858442	0.0325418
KIF7	0.197069	0.858442	0.0327905
CD99	0.25824	0.858442	0.0328987
USP47	0.170255	0.858442	0.0336645
MICA	0.205151	0.858442	0.0337751
CABLES2	0.20143	0.858442	0.033886
VSIG10	0.18997	0.858442	0.033886
LIPT2	0.194973	0.858442	0.0339973
KDM2B	0.151159	0.858442	0.0339973
DRC7	0.157273	0.858442	0.0341087
ILDR1	0.803149	0.858442	0.0341472
GBP4	0.3961	0.858442	0.0342207
ENTR1	-0.219745	0.858442	0.0342207
TLCD2	0.10565	0.858442	0.0343329
ST14	0.783706	0.858442	0.0343329
APEX2	0.141066	0.858442	0.0344454
AMT	0.183868	0.858442	0.0344454
TMEM98	0.207263	0.858442	0.0345582
TMEM231	0.450401	0.858442	0.0346714
PCP4	-0.23722	0.858442	0.0347036
SLC29A2	0.303991	0.858442	0.0347848
ESRRB	-0.618726	0.858442	0.0349969
CMPK2	0.246643	0.858442	0.0351271
LAG3	0.267166	0.858442	0.0352418
AGBL5	0.217784	0.858442	0.0353568
ARHGAP8	0.75775	0.858442	0.035369
NCMAP	0.506414	0.858442	0.0357039
HSDL1	0.297829	0.858442	0.0359369
SLC9A3R1	0.148766	0.858442	0.0360538
ATRIP	0.0740576	0.858442	0.0360762
C11orf49	0.233845	0.858442	0.0362888
GPR35	0.454496	0.858442	0.0364067
ZNF311	0.536444	0.858442	0.0365059
CPLX4	-1.85598	0.858442	0.0366222
METTL15	0.207038	0.858442	0.0366436
MYOT	0.425152	0.858442	0.0366911
CTIF	-0.256063	0.858442	0.0370014
DMAP1	0.105854	0.858442	0.0371213
SLC25A1	-0.127824	0.858442	0.0371213
CCDC189	0.263024	0.858442	0.0374194
PARP3	0.222683	0.858442	0.0376043
SLCO1B3-SLCO1B7	-0.382383	0.858442	0.0376817
SPDEF	0.150479	0.858442	0.0376968
TSTD3	-0.753658	0.858442	0.037755
SMIM10L2B	0.25565	0.858442	0.0378478
DSC1	-0.390145	0.858442	0.0379267
GBP3	0.239735	0.858442	0.03797
FTH1	0.168522	0.858442	0.0380926
SCN4A	-0.454498	0.858442	0.0382155
HOXD4	-0.757196	0.858442	0.0382648
C12orf43	0.141594	0.858442	0.0382771
XRCC1	0.095701	0.858442	0.0383388
ZCWPW1	-0.209512	0.858442	0.0383388
FHAD1	0.62301	0.858442	0.0384622
COA1	0.151306	0.858442	0.0384624
RNF8	0.170023	0.858442	0.0385863
TCEAL8	0.266623	0.858442	0.0385863
ZHX1	-0.28394	0.858442	0.0387106
C1QTNF3-AMACR	0.136786	0.858442	0.0387171
FADD	0.278883	0.858442	0.0388352
TRIM68	0.388111	0.858442	0.0389602
NADSYN1	0.435465	0.858442	0.0389602
MFSD4A	1.47594	0.858442	0.0392111
ITGA8	0.0616391	0.858442	0.0392111
MAK	0.406764	0.858442	0.0393364
ICE1	0.385749	0.858442	0.0394634
PRKD2	0.128889	0.858442	0.0394634
ABHD11	0.343431	0.858442	0.0394634
HNRNPUL2	0.149187	0.858442	0.0395901
TRIM69	0.20689	0.858442	0.0397171
TAP2	0.248966	0.858442	0.0397171
INSL6	0.817519	0.858442	0.0398173
CDC42EP5	0.377297	0.858442	0.0398444
ACY3	0.392423	0.858442	0.0398444
CCL4L2	0.294444	0.858442	0.0402286
F8A3	0.00462404	0.858442	0.0402396
GSTK1	0.128942	0.858442	0.0403574
IGFL2	1.47567	0.858442	0.0404781
GRIPAP1	0.157815	0.858442	0.0404864
GPN1	0.126366	0.858442	0.0406159
KDM5D	0.367411	0.858442	0.0406307
MYZAP	0.256546	0.858442	0.0407455
SRP14	0.117246	0.858442	0.0407457
ZNF747	0.146737	0.858442	0.0408758
PPIE	0.138369	0.858442	0.0410063
SP140L	0.132048	0.858442	0.0410063
ARHGEF38	0.966463	0.858442	0.0410716
MALSU1	0.159242	0.858442	0.0411372
ALKBH5	0.103082	0.858442	0.0412684
SEMA5A	0.506087	0.858442	0.0417968
PRKAB1	0.122225	0.858442	0.0419298
LANCL2	0.15893	0.858442	0.0420631
TRIM38	0.108662	0.858442	0.0420631
UBA7	0.143927	0.858442	0.0421968
ACHE	0.836969	0.858442	0.0421968
SAE1	0.180534	0.858442	0.0423309
OAS3	0.0893371	0.858442	0.0423309
TCP11L1	0.239028	0.858442	0.0424653
CCDC113	0.523507	0.858442	0.0426001
TSPAN33	0.167209	0.858442	0.0426001
FGD1	0.114779	0.858442	0.0426001
HSF2BP	0.164295	0.858442	0.0426675
STAT1	0.332161	0.858442	0.0428708
MYO5B	0.319795	0.858442	0.0428708
CD24	0.385755	0.858442	0.0428708
PNOC	0.149935	0.858442	0.042948
C5orf22	0.287016	0.858442	0.0431429
FBXO4	0.288206	0.858442	0.0432795
LYPD3	0.496214	0.858442	0.0435538
PPCS	0.112559	0.858442	0.0436915
CYB561	0.475492	0.858442	0.0436915
ZSWIM9	0.16273	0.858442	0.043968
AP1G2	0.246757	0.858442	0.0442459
SRGAP3	-0.540641	0.858442	0.0443855
RUNX1	0.367474	0.858442	0.0445254
CLDN4	1.24525	0.858442	0.0446657
TBL2	0.147716	0.858442	0.0446657
NTM	0.84765	0.858442	0.0447874
RILPL2	0.157198	0.858442	0.0450888
FUS	0.13799	0.858442	0.0452306
H1-10	0.190426	0.858442	0.0453727
WWC3	0.277536	0.858442	0.0456582
ZNF512	0.144712	0.858442	0.0456582
CEP250	0.12634	0.858442	0.0459451
FXN	-0.21465	0.858442	0.0460892
GATC	0.139939	0.858442	0.0462336
AKAP7	0.302115	0.858442	0.0462336
IRF1	0.270401	0.858442	0.0463784
CCL25	1.06654	0.858442	0.0464287
LGALS2	0.275733	0.858442	0.0465236
HGSNAT	0.248061	0.858442	0.0468151
CNP	0.111549	0.858442	0.0468151
MB	0.110909	0.858442	0.0471054
HBE1	2.28409	0.858442	0.0471189
ZNF501	0.316385	0.858442	0.0472553
POU5F1	0.417403	0.858442	0.0472553
TM2D2	0.219523	0.858442	0.0474028
OASL	0.211852	0.858442	0.0475506
DDX60	0.0368949	0.858442	0.0475506
ESM1	0.195946	0.858442	0.0479966
CPB2	-0.254143	0.858442	0.0481461
TSHZ2	-0.263766	0.858442	0.0484461
ASIP	-0.561053	0.858442	0.0485939
ZMYM3	0.162517	0.858442	0.0485967
MNS1	0.534783	0.858442	0.0485967
MARVELD3	0.563952	0.858442	0.0487477
UBD	0.473188	0.858442	0.0487477
MAMSTR	0.0664009	0.858442	0.0493557
ASPHD1	0.231927	0.858442	0.0495087
ZNF771	0.112148	0.858442	0.0495087
DTHD1	0.161592	0.858442	0.0495588
LDLRAD1	0.204261	0.858442	0.0499755
RFC5	0.218721	0.858442	0.0501246
PLA2G2C	0.0866015	0.858442	0.0502039
APOBEC3G	0.267297	0.858442	0.0502795
IGF2BP1	0.0365111	0.858442	0.0508549
ETV7	0.52951	0.858442	0.0510604
SCAF1	0.132814	0.858442	0.0510604
CHRNB1	0.186175	0.858442	0.0510604
ZNF683	0.261151	0.858442	0.0511369
KCNA3	0.319995	0.858442	0.0513214
SLC17A1	-0.163696	0.858442	0.0513756
CLDN23	0.590296	0.858442	0.0515339
MRPS24	0.184353	0.858442	0.0516925
AKAP5	0.28201	0.858442	0.0518515
EPSTI1	0.391883	0.858442	0.0518515
AKR1C3	0.143655	0.858442	0.0518515
EGR1	-0.336119	0.858442	0.0519311
ZNF830	0.117086	0.858442	0.0520109
NOXRED1	-0.160243	0.858442	0.0521707
AC010531.1	0.620832	0.858442	0.0523247
PNPLA2	0.161962	0.858442	0.052331
MPI	0.12034	0.858442	0.0524917
TAPBPL	0.204221	0.858442	0.0526528
TNKS1BP1	0.188961	0.858442	0.0528143
PRR5L	0.2721	0.858442	0.0528143
CPPED1	0.178096	0.858442	0.0528143
ANKHD1	0.184304	0.858442	0.0529762
EDARADD	0.469525	0.858442	0.0531382
COL8A1	0.49549	0.858442	0.0531385
PHLDA1	-0.265425	0.858442	0.0533012
ITGA6	0.301503	0.858442	0.0534644
MTFMT	0.117297	0.858442	0.0537919
FANCF	0.18106	0.858442	0.0542864
ALDH3B1	0.739127	0.858442	0.0542864
NSUN6	-0.167244	0.858442	0.0547846
MYH14	0.254693	0.858442	0.0549516
PITX1	0.121765	0.858442	0.0549588
FCER2	-0.621479	0.858442	0.0551075
RUFY4	0.19566	0.858442	0.0552789
ACTN2	0.702666	0.858442	0.0554537
TSPOAP1	0.363572	0.858442	0.0554549
FLNB	0.10544	0.858442	0.0554549
ZNF80	0.804324	0.858442	0.0555077
MARCHF9	0.208476	0.858442	0.0557926
PLPP5	0.341618	0.858442	0.0559621
CBLN3	0.0018355	0.858442	0.056132
SLC66A2	-0.132378	0.858442	0.056132
MTMR8	0.571735	0.858442	0.0562944
ATG13	0.160837	0.858442	0.0564731
ATP5F1B	0.149695	0.858442	0.0566443
STAT2	0.252408	0.858442	0.0568159
IL15	0.272986	0.858442	0.056988
RAVER2	0.476586	0.858442	0.0571605
PLEKHG6	0.513074	0.858442	0.0571605
TMEM14A	0.292962	0.858442	0.0573334
SMAP1	0.270462	0.858442	0.0575068
MOV10	0.13829	0.858442	0.0575068
DYRK2	0.257552	0.858442	0.0575068
KIF1A	-1.30292	0.858442	0.0576585
CLIP1	0.240752	0.858442	0.0578549
NABP2	0.173783	0.858442	0.0580295
TAS2R10	-0.516134	0.858442	0.0580762
TSG101	0.143664	0.858442	0.0582047
POLR2C	0.142181	0.858442	0.0582047
CFAP74	-1.52486	0.858442	0.0583801
DESI1	-0.139681	0.858442	0.0583802
VBP1	0.207921	0.858442	0.0583802
ABHD17C	0.443595	0.858442	0.0583802
PROSER2	-0.212872	0.858442	0.0587326
ZNF354A	0.223171	0.858442	0.0587326
TFPI2	0.475893	0.858442	0.0587326
CHGA	-3.58946	0.858442	0.0591227
MRAP	-1.64677	0.858442	0.0594254
SH3BP2	-0.150163	0.858442	0.0594428
COL4A4	0.683605	0.858442	0.0594428
BCAS4	0.407737	0.858442	0.0594428
TRIM39-RPP21	0.162124	0.858442	0.0595614
CDK5RAP2	0.112563	0.858442	0.0596215
ABCF1	0.179945	0.858442	0.0596215
CCNE1	0.237426	0.858442	0.0598006
SENP2	0.136697	0.858442	0.0598006
SPSB2	0.159037	0.858442	0.0598006
DDX19B	0.165338	0.858442	0.0599801
VARS2	0.155466	0.858442	0.0599801
PPT2-EGFL8	0.0960746	0.858442	0.0601601
CCDC171	0.215522	0.858442	0.0603405
CRIP3	0.387363	0.858442	0.0605214
PYCARD	0.30542	0.858442	0.0607027
PTPRJ	0.177135	0.858442	0.0608845
PCED1B	0.177878	0.858442	0.0608845
SNX22	0.827676	0.858442	0.0610668
ZNF597	0.21988	0.858442	0.0612494
ATAT1	0.222898	0.858442	0.0612494
CASP1	0.171052	0.858442	0.0612494
LEKR1	-0.367815	0.858442	0.0614326
CRTAM	0.0067979	0.858442	0.0616149
RNF165	-0.527687	0.858442	0.0617081
NPEPL1	0.216284	0.858442	0.0618002
EGLN3	0.193282	0.858442	0.0619847
ZNHIT3	0.152962	0.858442	0.0621697
MKRN2OS	0.592679	0.858442	0.0622521
SNF8	0.155707	0.858442	0.0623551
ZSCAN16	0.119439	0.858442	0.0623551
GCSAM	0.182504	0.858442	0.0624437
MOCS3	0.137595	0.858442	0.0627273
NKX3-1	0.509286	0.858442	0.0629141
SPDYE21	0.318007	0.858442	0.0630461
PPFIBP2	0.175832	0.858442	0.063289
VAT1	0.114842	0.858442	0.063289
RAB3IP	0.591082	0.858442	0.063289
RIPPLY3	0.561076	0.858442	0.0633482
EIF1AY	0.358909	0.858442	0.0634505
CXorf65	0.219325	0.858442	0.0634534
IFT81	0.261584	0.858442	0.0634772
TRIM21	0.193392	0.858442	0.0636658
TRIP4	0.129788	0.858442	0.0640445
ZNF713	0.163939	0.858442	0.0642345
MRPS30	0.142231	0.858442	0.0642345
SPOCK1	1.24775	0.858442	0.0644231
HTATSF1	0.191283	0.858442	0.064425
NREP	0.00743665	0.858442	0.0646159
ORAI1	0.183214	0.858442	0.0646159
GGTLC2	-0.26504	0.858442	0.0646754
ZSCAN21	0.154207	0.858442	0.0648073
DDX23	0.129671	0.858442	0.0649992
TRMT2B	0.217642	0.858442	0.0649992
SUGT1	-0.0921496	0.858442	0.0651916
SCAMP5	0.418447	0.858442	0.0655777
NUCB1	0.131626	0.858442	0.0655777
KRT7	1.37266	0.858442	0.0655777
C16orf74	0.143808	0.858442	0.0656745
CXCR3	0.149497	0.858442	0.0657715
TFRC	0.219293	0.858442	0.0657715
PRR22	-0.324152	0.858442	0.0659657
PSMB9	0.402588	0.858442	0.0659657
AC040162.1	0.154369	0.858442	0.0659657
LLGL1	0.143044	0.858442	0.0661604
C19orf54	0.0628129	0.858442	0.0661604
CDAN1	0.0876304	0.858442	0.0663556
VPS39	0.17485	0.858442	0.0665512
TRIO	0.279156	0.858442	0.0665512
PLA2G6	-0.268214	0.858442	0.0665512
PPIAL4A	0.273429	0.858442	0.0666876
SSC4D	0.443249	0.858442	0.0667474
TCHP	0.176942	0.858442	0.066944
NMI	0.154487	0.858442	0.0671411
ITGB4	1.02347	0.858442	0.0671411
DNAJC21	0.22829	0.858442	0.0673386
EMC7	0.135236	0.858442	0.0673386
TCP10L	0.425234	0.858442	0.0675367
PRKCA	0.177559	0.858442	0.0675367
LRRC61	0.0872163	0.858442	0.0675367
SFN	0.167879	0.858442	0.0677352
AAGAB	0.162961	0.858442	0.0677352
STX4	0.148229	0.858442	0.0679342
HNRNPD	0.0860106	0.858442	0.0679342
LASP1	0.196976	0.858442	0.0679342
KCNB1	-0.722482	0.858442	0.0681336
C19orf18	-0.463704	0.858442	0.0682334
RAB27B	1.01106	0.858442	0.0683334
DDO	0.231239	0.858442	0.068534
UBE2L6	0.303939	0.858442	0.068534
PATJ	0.371619	0.858442	0.068534
CYP27C1	0.17188	0.858442	0.068722
RING1	0.119631	0.858442	0.068735
FAM124B	0.514728	0.858442	0.068735
GFI1	0.281198	0.858442	0.068735
DDAH2	0.247787	0.858442	0.068735
BCL11B	0.0791267	0.858442	0.0689364
NLRC5	0.311381	0.858442	0.0689364
NIPSNAP1	-0.186592	0.858442	0.0691383
LHFPL2	0.0845193	0.858442	0.0691383
TSPAN6	0.217947	0.858442	0.0693406
FBXL22	0.189576	0.858442	0.0695435
HSPA1B	0.438174	0.858442	0.0695435
FUT5	-1.01923	0.858442	0.0695692
LRG1	-0.413399	0.858442	0.0697469
JSRP1	0.2127	0.858442	0.0697469
SUPT16H	0.0215535	0.858442	0.0699507
PRPF8	0.127416	0.858442	0.0699507
CDKAL1	0.148744	0.858442	0.0699507
ZNF300	0.265176	0.858442	0.070155
PRRG4	0.363445	0.858442	0.070155
ST6GALNAC5	0.398859	0.858442	0.0703705
YARS2	0.150888	0.858442	0.0705652
YY2	0.374783	0.858442	0.0707706
B3GAT2	0.793789	0.858442	0.070964
MT-ND2	-0.19975	0.858442	0.0709772
LSM1	0.119081	0.858442	0.0709772
CHCHD2	0.138841	0.858442	0.071184
CAPN6	0.511376	0.858442	0.0711939
C12orf75	0.862603	0.858442	0.0713913
ZNF268	0.133716	0.858442	0.0715991
CTTN	0.524263	0.858442	0.0715991
FTSJ1	0.144657	0.858442	0.0715991
RNF130	-0.117665	0.858442	0.0715991
AKR1E2	0.746451	0.858442	0.0717026
C11orf52	0.339884	0.858442	0.0717185
SLC25A29	0.188076	0.858442	0.0718073
C16orf95	0.173871	0.858442	0.0718073
DDX28	0.150028	0.858442	0.0720161
GRN	0.115486	0.858442	0.0720161
TPGS2	0.153847	0.858442	0.0720161
SLFN13	0.55115	0.858442	0.0722254
POMZP3	0.0351826	0.858442	0.0722254
OTX1	0.341034	0.858442	0.0726407
CCDC97	0.181517	0.858442	0.0726454
PPARGC1B	-0.249744	0.858442	0.0726454
COQ7	0.106146	0.858442	0.0728561
TNFAIP8L3	0.0919912	0.858442	0.0728561
HAS3	0.486421	0.858442	0.0728561
IFI30	0.164102	0.858442	0.0728561
PIWIL4	0.203989	0.858442	0.0730674
ZNF780B	0.209761	0.858442	0.0730674
RAMACL	-1.00465	0.858442	0.0730835
MYO16	-0.396248	0.858442	0.0732791
DALRD3	0.23187	0.858442	0.0732791
RBM47	0.205033	0.858442	0.0732791
GABRQ	0.0834996	0.858442	0.0734095
ZBTB14	0.139902	0.858442	0.0734914
TAOK3	0.214805	0.858442	0.0737042
HERC6	0.24637	0.858442	0.0737042
SLA2	0.0963883	0.858442	0.0737042
TMSB4Y	0.194958	0.858442	0.0738293
PLA2G12B	-0.226797	0.858442	0.0739174
MAP3K13	0.20855	0.858442	0.0739174
SOWAHA	0.521185	0.858442	0.0741312
NUB1	0.155571	0.858442	0.0741312
CCS	0.226844	0.858442	0.0741312
PLCG1	0.0209657	0.858442	0.0741312
POLR3H	-0.152538	0.858442	0.0745602
MORC4	0.279905	0.858442	0.0745602
TMEM238	0.20801	0.858442	0.0745602
WRAP53	0.155301	0.858442	0.0745602
NODAL	0.00457131	0.858442	0.0747707
NUBP1	0.123487	0.858442	0.0749913
BUD23	0.113257	0.858442	0.0752076
KCP	0.706184	0.858442	0.0752076
SLC38A2	-0.31195	0.858442	0.0752076
BPIFB4	-0.805025	0.858442	0.075412
IFI44	0.177936	0.858442	0.0754244
PURB	0.187438	0.858442	0.0754244
EPHA2	-0.184403	0.858442	0.0754244
SSUH2	-0.730144	0.858442	0.0756416
PDAP1	0.0786905	0.858442	0.0756418
PARS2	0.201926	0.858442	0.0758596
IL23A	0.855336	0.858442	0.0758596
IL36G	-0.498077	0.858442	0.0762991
EXOC3	0.204654	0.858442	0.0765162
ATP9A	0.221671	0.858442	0.076736
LUC7L	0.128339	0.858442	0.0769564
ATPAF2	0.125195	0.858442	0.0769564
C11orf91	0.557729	0.858442	0.076988
DHCR7	0.462715	0.858442	0.0771773
MTMR12	0.280166	0.858442	0.0776207
TRAFD1	0.233825	0.858442	0.0776207
UNC93B1	0.430243	0.858442	0.0776207
TIGIT	0.274352	0.858442	0.0776207
GLIPR1	0.68484	0.858442	0.0776207
LRRN4CL	-0.650524	0.858442	0.0777339
EPHX4	0.228155	0.858442	0.0778293
OGDH	0.168169	0.858442	0.0778432
HIP1R	0.306546	0.858442	0.0780662
TMSB4X	0.219755	0.858442	0.0782897
PYURF	-0.0900518	0.858442	0.0782897
NDUFS6	0.15598	0.858442	0.0785137
PRPSAP2	0.0965432	0.858442	0.0785137
AKIP1	0.103488	0.858442	0.0787382
ZNF783	0.297076	0.858442	0.0787382
DTD1	0.17017	0.858442	0.0787382
MRPL36	0.114108	0.858442	0.0787382
SMS	0.124261	0.858442	0.0787382
SLAMF7	0.0996431	0.858442	0.0787382
CDK2AP1	0.160368	0.858442	0.0787382
GTF2IRD2B	0.144412	0.858442	0.0789633
PORCN	0.0992837	0.858442	0.0789633
GRIA1	-0.915379	0.858442	0.0790438
TACC1	0.429437	0.858442	0.0791889
C12orf45	0.157809	0.858442	0.0791889
PACSIN3	0.275581	0.858442	0.0791889
RNASEH1	0.154447	0.858442	0.0791889
APPL2	0.237971	0.858442	0.0791889
IGF1	-0.616126	0.858442	0.079415
RHPN2	0.286334	0.858442	0.079415
ZRSR2	0.112724	0.858442	0.079415
TMEM74	0.515327	0.858442	0.0796396
RPUSD2	0.127029	0.858442	0.0796417
SORD	0.0521332	0.858442	0.0796417
MEX3D	0.257444	0.858442	0.0796417
COQ8B	0.178666	0.858442	0.0798688
IL9R	0.0167409	0.858442	0.0798905
CHD8	0.0681689	0.858442	0.0803247
HSPB11	0.163401	0.858442	0.0803247
TBX6	0.220226	0.858442	0.0805535
BEND7	0.202784	0.858442	0.0805535
IRAK1BP1	0.236432	0.858442	0.0805535
EIF4E3	0.334217	0.858442	0.0807827
LSMEM2	0.060535	0.858442	0.081044
MMP1	2.70443	0.858442	0.0812331
ZNF777	0.149811	0.858442	0.0812429
CCR10	1.17058	0.858442	0.0814737
ZBED5	0.0755094	0.858442	0.0814738
MTUS1	0.340263	0.858442	0.0814738
LRRC57	0.18492	0.858442	0.0814738
AC002310.4	0.0969602	0.858442	0.0815363
TMEM62	0.239013	0.858442	0.0817051
HCCS	0.104125	0.858442	0.0821695
GTF2H1	0.168264	0.858442	0.0824025
UNC5CL	0.38446	0.858442	0.0824025
NGRN	0.180404	0.858442	0.0826361
CTLA4	0.29879	0.858442	0.0828651
ATRAID	0.129638	0.858442	0.0828702
ICE2	0.151439	0.858442	0.0831048
SNN	0.0724323	0.858442	0.0831048
PPP2R3B	0.104797	0.858442	0.0831048
WDR73	0.186801	0.858442	0.0831048
KLHL26	0.127398	0.858442	0.0831048
EFNA3	0.496991	0.858442	0.0833399
RAB28	0.0902403	0.858442	0.0833399
GM2A	0.116355	0.858442	0.0833399
MYF6	1.1905	0.858442	0.0833853
GRHL3	0.722063	0.858442	0.0835554
CEACAM21	0.117522	0.858442	0.0835756
CCT5	0.158987	0.858442	0.0840486
ZNF518B	0.200942	0.858442	0.0840486
TBX20	0.646933	0.858442	0.0841478
ARPIN	0.122131	0.858442	0.0842859
NDUFV1	0.259891	0.858442	0.0842859
SVIL	0.192308	0.858442	0.0845237
LRRC19	0.30392	0.858442	0.0846553
LAMB3	0.805482	0.858442	0.0847621
TNMD	-0.486083	0.858442	0.0847829
ADGRV1	-0.372186	0.858442	0.085001
PLEKHA7	0.32722	0.858442	0.0850011
TRADD	0.235148	0.858442	0.0852405
OCIAD1	-0.110972	0.858442	0.0852405
FDFT1	0.181658	0.858442	0.0852405
TALDO1	0.112592	0.858442	0.0852405
NPFFR2	0.458477	0.858442	0.0853739
NAGK	0.0281506	0.858442	0.0854806
CHKA	0.483853	0.858442	0.0854806
POLDIP2	0.11922	0.858442	0.0854806
SNX21	0.0780351	0.858442	0.0854806
VPS8	0.168069	0.858442	0.0854806
DDX51	0.107593	0.858442	0.0857211
DTNB	0.249019	0.858442	0.0859622
MRPL21	0.407573	0.858442	0.0859622
COG2	0.230295	0.858442	0.0862039
CHMP4A	0.18657	0.858442	0.0862039
CIRBP	0.0915749	0.858442	0.0864461
CCT6B	0.148226	0.858442	0.0864461
RAB9A	0.224213	0.858442	0.0866889
GPR135	0.254116	0.858442	0.0869322
THAP11	0.120746	0.858442	0.0869322
TNFAIP1	0.119851	0.858442	0.0869322
OR7D2	-0.481029	0.858442	0.0871465
EOLA2	0.142693	0.858442	0.0872982
SUSD1	0.182068	0.858442	0.0874205
DPY30	0.0890659	0.858442	0.0874205
TMEM200B	0.302915	0.858442	0.0874205
NSMF	-0.175975	0.858442	0.0874205
KCNJ10	1.15302	0.858442	0.0875414
ARNT2	0.15332	0.858442	0.0876653
CILK1	0.165101	0.858442	0.0876654
HEPACAM	-0.192105	0.858442	0.0877622
QPCT	1.36905	0.858442	0.087911
FBXO25	0.276004	0.858442	0.088157
AL353588.1	0.129608	0.858442	0.0883295
AFF2	2.05271	0.858442	0.0883458
DIO1	0.322629	0.858442	0.0884037
MYO5C	0.465364	0.858442	0.0884037
ACSS1	0.203585	0.858442	0.0884037
LRP4	0.258878	0.858442	0.0886508
AMMECR1	0.205865	0.858442	0.0886508
MX1	0.328747	0.858442	0.0888986
GBP5	1.36751	0.858442	0.0891469
ELL3	0.207808	0.858442	0.0893957
STX1A	0.284886	0.858442	0.0896452
B3GNT5	0.0484335	0.858442	0.0896452
KCNK9	0.911027	0.858442	0.0897759
CGA	-1.27695	0.858442	0.0897981
CST1	1.38774	0.858442	0.0898477
PLEK	0.225001	0.858442	0.0901457
CDC42SE2	0.0563127	0.858442	0.0901457
SEPHS2	0.190934	0.858442	0.0901457
PPM1F	-0.204682	0.858442	0.0901457
LRRC41	0.105078	0.858442	0.0903968
ERBB3	0.265695	0.858442	0.0903968
PAF1	0.120473	0.858442	0.0909007
HOXA5	0.364122	0.858442	0.0911534
TMPO	0.254683	0.858442	0.0911535
AP3M2	0.136115	0.858442	0.0911535
TMEM52B	1.23634	0.858442	0.091216
ELOVL3	0.00308335	0.858442	0.0913926
CDH24	0.200204	0.858442	0.0914068
REELD1	-0.59957	0.858442	0.0916291
PRPF38A	0.11656	0.858442	0.0916607
PHKG1	0.298025	0.858442	0.0916607
PMPCA	-0.178447	0.858442	0.0919152
LY6H	0.374753	0.858442	0.0920396
TMEM116	0.157277	0.858442	0.0921703
HMGCLL1	-0.829477	0.858442	0.0922177
IGSF9B	0.555566	0.858442	0.092414
ANXA9	0.212753	0.858442	0.0924259
PAQR7	0.299747	0.858442	0.0924259
EDC4	0.273635	0.858442	0.0926821
LAMP3	0.0944784	0.858442	0.0926821
CEP120	0.1291	0.858442	0.0926821
SEMA3B	0.794263	0.858442	0.0929389
RBM14-RBM4	0.225146	0.858442	0.0929389
TAF11	0.0938344	0.858442	0.0929389
ARHGEF9	0.184	0.858442	0.0931962
KATNBL1	0.152978	0.858442	0.0931962
TBC1D25	0.0748749	0.858442	0.0931962
MED20	0.0855147	0.858442	0.0934541
AC013394.1	0.219082	0.858442	0.0937115
NMNAT1	-0.175196	0.858442	0.0937126
BRIX1	0.077286	0.858442	0.0937126
IL16	0.113447	0.858442	0.0937126
SPEF2	0.28479	0.858442	0.0937126
GZMB	0.144362	0.858442	0.0937126
FMR1NB	-2.62783	0.858442	0.0937862
RBM15B	0.0663599	0.858442	0.0939716
MAGED1	0.272098	0.858442	0.0939716
CD5	0.0231432	0.858442	0.0939716
SLCO1B3	-0.557204	0.858442	0.0939812
MBNL2	-0.1516	0.858442	0.0942312
SLC9A3R2	-0.228649	0.858442	0.0942312
SLC29A1	0.239053	0.858442	0.0942312
EMC4	0.130151	0.858442	0.0942312
TESK1	0.123912	0.858442	0.0944914
ZMIZ2	0.232655	0.858442	0.0944914
PROX2	0.101765	0.858442	0.0945664
IFI35	0.162596	0.858442	0.0947522
RP9	0.119242	0.858442	0.0947522
KIF24	0.604395	0.858442	0.0947522
TTLL6	0.402521	0.858442	0.0949514
PDE7A	0.0106072	0.858442	0.0950136
CYGB	-0.455905	0.858442	0.0952755
TPT1	-0.145811	0.858442	0.0952755
ALG10	0.229982	0.858442	0.0952755
PHKA1	0.303504	0.858442	0.095538
MMP24OS	0.166677	0.858442	0.095538
TSPAN1	1.56584	0.858442	0.0958011
SLC35E3	0.153905	0.858442	0.0958011
DENND1A	0.141095	0.858442	0.0960647
MBTPS2	0.15273	0.858442	0.0960647
PDGFA	0.0786156	0.858442	0.0960647
SLC26A8	0.181902	0.858442	0.0961881
CST2	0.871429	0.858442	0.0961939
BNIP5	2.04332	0.858442	0.0962429
RNF121	0.149772	0.858442	0.096329
PPIP5K1	0.143585	0.858442	0.096329
SPIN2B	0.204918	0.858442	0.096329
UPK3BL1	0.335451	0.858442	0.096575
DSP	0.229687	0.858442	0.0965938
MED4	-0.0926479	0.858442	0.0965938
MESD	0.120333	0.858442	0.0965938
LINC00672	0.134846	0.858442	0.0965938
PIGO	0.18228	0.858442	0.0968592
ZMYM6	0.0949026	0.858442	0.0968592
CNOT2	0.250248	0.858442	0.0968592
C2CD5	0.175082	0.858442	0.0968592
PLCH1	0.0852588	0.858442	0.0971182
AACS	0.340795	0.858442	0.0971252
FCHSD1	0.08688	0.858442	0.0971252
CALM3	0.203117	0.858442	0.0971252
AQP11	0.240679	0.858442	0.0971252
TESMIN	0.400466	0.858442	0.0973918
RUSC1	0.0739436	0.858442	0.0973918
CD3D	0.397528	0.858442	0.0973918
SPP1	0.672747	0.858442	0.0973918
HLA-DOA	0.220487	0.858442	0.0973918
FAM151A	0.804477	0.858442	0.0976089
RAPGEF3	-0.253999	0.858442	0.0976589
PGS1	0.10065	0.858442	0.0979267
APOL4	0.510402	0.858442	0.0979267
AKR1C1	0.220712	0.858442	0.098195
PSMA1	0.115184	0.858442	0.098195
MST1R	0.861223	0.858442	0.098195
CCDC120	0.23236	0.858442	0.0984639
TUFT1	0.157706	0.858442	0.0984639
PSMB8	0.24422	0.858442	0.0984639
PLEKHA2	0.237894	0.858442	0.0987334
DNPEP	0.0842335	0.858442	0.0990035
SIRPG	0.255725	0.858442	0.0992738
POLA1	0.115723	0.858442	0.0992742
RNF19B	0.241967	0.858442	0.0992742
IFT52	0.204563	0.858442	0.0995455
TRIM45	0.00696169	0.858442	0.0995455
PSMA4	0.0910855	0.858442	0.0995455
TRIM3	0.0938324	0.858442	0.0995455
VPS25	0.0908648	0.858442	0.0995455
KIF3C	0.593804	0.858442	0.0998173
ASPHD2	0.124659	0.858442	0.0998173
HGFAC	-0.510105	0.858442	0.0998173
PDE6A	0.408487	0.858442	0.0999256
SMKR1	0.983724	0.858442	0.100026
PTRH2	-0.118781	0.858442	0.10009
TEC	0.201142	0.858442	0.10009
PTPN22	0.165158	0.858442	0.10009
DIABLO	0.169179	0.858442	0.10009
MED13	0.118524	0.858442	0.10009
USP9Y	0.167735	0.858442	0.10034
TMPRSS3	1.08342	0.858442	0.100636
TCN2	0.160751	0.858442	0.100636
GHDC	0.100341	0.858442	0.100911
CHAF1B	0.169092	0.858442	0.100911
IL12RB1	0.192225	0.858442	0.100911
MDGA1	0.11418	0.858442	0.100911
RCCD1	0.122737	0.858442	0.101186
ANKRD9	0.144197	0.858442	0.101461
AL157935.2	-0.666116	0.858442	0.101461
SPRN	-0.108671	0.858442	0.101461
DDX60L	0.0490949	0.858442	0.101737
RNF170	0.171501	0.858442	0.101737
TBC1D22B	0.195196	0.858442	0.101737
NFATC2	0.169771	0.858442	0.101737
AP2B1	0.235163	0.858442	0.101737
ADAR	0.062381	0.858442	0.101737
MEA1	0.124125	0.858442	0.101737
ADCK2	0.21419	0.858442	0.101875
EXT2	0.128451	0.858442	0.102014
G6PC2	0.513038	0.858442	0.102095
ZBTB16	-0.293127	0.858442	0.102291
GOT1	-0.269034	0.858442	0.102291
TRIM44	0.170864	0.858442	0.102569
RAB1B	0.142088	0.858442	0.102569
SLCO5A1	0.771141	0.858442	0.102749
GNRHR	-0.710486	0.858442	0.102834
NSUN2	0.199866	0.858442	0.102847
AMACR	0.160008	0.858442	0.102847
ASH2L	0.181992	0.858442	0.102986
NKAIN2	0.403	0.858442	0.103059
DOCK7	0.213532	0.858442	0.103126
RNASE2	0.577672	0.858442	0.103438
CRYBG2	0.60256	0.858442	0.103686
CMTR1	0.0886825	0.858442	0.103686
RAB11FIP1	0.786431	0.858442	0.103967
FYB1	0.0157117	0.858442	0.103967
FAM120C	0.0728031	0.858442	0.104248
MCUB	0.247204	0.858442	0.104248
COMP	1.22425	0.858442	0.104261
EHD1	0.134186	0.858442	0.10453
AP1M2	0.105652	0.858442	0.104662
MED8	0.0870139	0.858442	0.104813
TMEM238L	0.265431	0.858442	0.104908
JUP	0.262288	0.858442	0.105096
BTN2A1	0.174842	0.858442	0.10538
DKK3	0.838148	0.858442	0.105664
C21orf62	-0.553914	0.858442	0.10579
RPS4Y1	0.199341	0.858442	0.10585
SYNM	0.0888804	0.858442	0.105949
PDE6C	0.429153	0.858442	0.105949
FAM153B	0.190441	0.858442	0.106052
KCNH6	2.08843	0.858442	0.106218
FAM122C	0.096222	0.858442	0.106235
PHLDB3	0.151451	0.858442	0.106235
LGALS4	0.311341	0.858442	0.106235
SSBP2	0.104179	0.858442	0.106235
RASGRP1	0.0827981	0.858442	0.106235
MAGEB17	0.910749	0.858442	0.106236
ZXDA	0.198237	0.858442	0.106521
CFDP1	0.0877364	0.858442	0.106521
PSME2	0.145042	0.858442	0.106521
GDPGP1	0.136094	0.858442	0.106521
HELZ2	0.199493	0.858442	0.106521
GET1	-0.127091	0.858442	0.106808
STK38	0.13391	0.858442	0.106808
CASP7	0.179483	0.858442	0.107096
SLC40A1	0.179206	0.858442	0.107096
ANO5	0.33684	0.858442	0.107237
IGFN1	-3.37203	0.858442	0.107289
CD8B	0.230642	0.858442	0.107384
TOP3A	0.0791962	0.858442	0.107384
NUDT13	-0.273048	0.858442	0.107384
NUAK1	0.0844951	0.858442	0.107673
IDH3A	0.212062	0.858442	0.107673
IDH1	0.110348	0.858442	0.107673
NIPBL	0.267416	0.858442	0.107673
LRRTM4	-1.66586	0.858442	0.107837
NHLRC4	0.19011	0.858442	0.107962
RARS2	0.241028	0.858442	0.107962
SMCO4	-0.148596	0.858442	0.107962
PCBD1	-0.150363	0.858442	0.107962
CYP2C8	-0.369485	0.858442	0.107962
CXCL17	1.43184	0.858442	0.108199
PCDHGA5	0.230282	0.858442	0.108251
RAB5B	0.161106	0.858442	0.108252
RRAGC	0.136941	0.858442	0.108252
ASMT	0.00222218	0.858442	0.108324
SH2D5	0.53645	0.858442	0.108342
VPS33A	0.118448	0.858442	0.108543
TRMT10B	0.0620126	0.858442	0.108543
CARD16	0.132904	0.858442	0.108543
DST	0.16133	0.858442	0.108834
ZKSCAN2	0.138575	0.858442	0.108834
CUL4B	0.137023	0.858442	0.108834
BTN3A3	0.137133	0.858442	0.108834
DRICH1	-0.138559	0.858442	0.109085
DAPK2	0.123554	0.858442	0.109126
ADAMTSL3	0.750352	0.858442	0.109126
H2AC1	0.208816	0.858442	0.109138
SPINK5	0.181534	0.858442	0.109418
HACD2	0.186178	0.858442	0.109418
CD3G	0.193561	0.858442	0.109418
RHOG	0.0229867	0.858442	0.109418
ASB2	0.183555	0.858442	0.109711
FARS2	0.136977	0.858442	0.109711
SENP1	0.115251	0.858442	0.109711
EMC6	0.207973	0.858442	0.109711
SLC43A3	0.169358	0.858442	0.109711
USP11	0.121697	0.858442	0.110005
SPINDOC	0.0211545	0.858442	0.110005
ARHGAP30	0.0323057	0.858442	0.110005
MICB	0.320422	0.858442	0.110005
TSPO2	0.287864	0.858442	0.110149
DVL2	0.0878934	0.858442	0.110299
RASL11A	1.39649	0.858442	0.110299
BRPF3	0.100219	0.858442	0.110299
PDK1	0.305117	0.858442	0.110594
ZNF688	0.122727	0.858442	0.110594
ATXN1	0.137085	0.858442	0.110594
DNAH10	0.252393	0.858442	0.11089
IFT74	0.137492	0.858442	0.11089
ZNF212	0.0946717	0.858442	0.11089
H2AZ2	0.150259	0.858442	0.111186
CORO1B	0.223528	0.858442	0.111483
CNTD1	0.378965	0.858442	0.111483
SLC25A14	0.251992	0.858442	0.111483
FEM1B	0.0978683	0.858442	0.11178
C3orf14	0.340789	0.858442	0.11178
PRR5	-0.130808	0.858442	0.11178
GRB7	0.312298	0.858442	0.11178
RNF125	-0.170982	0.858442	0.112078
ADAM10	0.207608	0.858442	0.112078
FASLG	0.0967753	0.858442	0.112376
FLT3LG	0.0750875	0.858442	0.112377
SLC15A3	0.14915	0.858442	0.112377
ILRUN	0.060423	0.858442	0.112377
TACR1	-1.44586	0.858442	0.112472
TMEM160	0.113541	0.858442	0.112676
STAP2	0.170228	0.858442	0.112676
ACTR3C	0.351257	0.858442	0.112676
CLPTM1	0.094547	0.858442	0.112676
ANGPTL8	-0.464386	0.858442	0.112976
PRSS35	0.177779	0.858442	0.113267
CCDC187	0.458172	0.858442	0.113273
TUBE1	-0.0777391	0.858442	0.113276
SUOX	0.142546	0.858442	0.113276
CCL5	0.187336	0.858442	0.113276
DRAM1	0.145651	0.858442	0.113276
RHOF	0.266178	0.858442	0.113578
PSMD13	0.0814139	0.858442	0.113578
ZDHHC3	0.115981	0.858442	0.113578
PPP1R3F	0.177028	0.858442	0.113879
THRAP3	0.100032	0.858442	0.113879
ALKBH3	0.18344	0.858442	0.114182
OAS2	0.089282	0.858442	0.114182
PDZD11	0.18594	0.858442	0.114182
RPS6KA3	0.154502	0.858442	0.114182
INTS14	0.08883	0.858442	0.114182
ARAF	0.158842	0.858442	0.114182
TM6SF2	-0.270644	0.858442	0.114182
SHISA7	-1.49576	0.858442	0.114733
CCNI	0.149881	0.858442	0.114789
KRT10	0.235983	0.858442	0.114789
H1-0	0.131811	0.858442	0.114789
STX5	0.126106	0.858442	0.114789
ZNF229	0.023891	0.858442	0.115093
ADTRP	-0.802926	0.858442	0.115396
AKAP13	0.17682	0.858442	0.115704
TNS2	-0.202781	0.858442	0.11601
PROCA1	0.022039	0.858442	0.11601
ANKLE2	0.14207	0.858442	0.11601
CADM4	0.150491	0.858442	0.11601
ESD	-0.0931019	0.858442	0.11601
ERN2	4.54553	0.858442	0.116065
ADAMTS16	1.26022	0.858442	0.116135
USH1C	0.906098	0.858442	0.116213
IL2RG	0.0118463	0.858442	0.116317
P2RY8	0.0699088	0.858442	0.116317
UACA	0.222735	0.858442	0.116317
PIK3CB	0.241382	0.858442	0.116317
GPANK1	0.143825	0.858442	0.116317
MAP3K10	0.130549	0.858442	0.116317
DYNLT3	0.101731	0.858442	0.116624
KLHDC9	0.322204	0.858442	0.116932
CKMT1A	0.516996	0.858442	0.117082
ALOX5AP	0.189515	0.858442	0.117241
MASP2	-0.219572	0.858442	0.117551
ZNF664	0.286937	0.858442	0.117551
INTS5	0.0953142	0.858442	0.117551
SLC44A2	0.359595	0.858442	0.117551
LIPA	0.051833	0.858442	0.117551
AVL9	0.168319	0.858442	0.117861
THAP10	0.184825	0.858442	0.117861
USP24	0.193025	0.858442	0.117861
PARP6	0.331835	0.858442	0.118171
MTERF4	0.0918681	0.858442	0.118483
TIMELESS	0.197702	0.858442	0.118483
FLII	0.180638	0.858442	0.118483
TMEM41B	0.15312	0.858442	0.118483
TMLHE	0.126269	0.858442	0.118483
NUP62CL	0.714358	0.858442	0.118789
DDR1	0.912038	0.858442	0.118795
KCNIP4	0.0801956	0.858442	0.118795
IGF2BP2	0.130957	0.858442	0.118795
DOK4	0.173223	0.858442	0.118795
CENPT	0.0776508	0.858442	0.118795
FAM222A	0.164535	0.858442	0.118795
DEF6	0.111911	0.858442	0.118795
DHX16	0.1376	0.858442	0.118795
PTPN5	0.04286	0.858442	0.118928
ZNF662	0.00778985	0.858442	0.119107
SCNN1A	1.05077	0.858442	0.119107
STK17B	0.18096	0.858442	0.119107
ANKRD61	0.205836	0.858442	0.119416
CCN6	-0.175362	0.858442	0.11942
ICA1	0.415369	0.858442	0.119421
CD8A	0.326969	0.858442	0.119421
PRDX1	0.100976	0.858442	0.119735
SYNE2	0.147639	0.858442	0.119735
SLC23A1	0.248199	0.858442	0.119735
DISP3	0.670208	0.858442	0.119829
HPN	-0.162903	0.858442	0.120049
YWHAQ	0.153846	0.858442	0.120365
NRAS	0.137771	0.858442	0.120365
GRIN2B	-0.692593	0.858442	0.120461
SH3BGR	-0.180812	0.858442	0.12068
TMEM243	0.283335	0.858442	0.12068
CUL9	0.0637102	0.858442	0.12068
HSPA4L	-0.310417	0.858442	0.12068
C21orf58	0.270028	0.858442	0.12068
SPIN3	0.138223	0.858442	0.12068
SLC18A1	-1.53731	0.858442	0.120827
PSORS1C1	0.479282	0.858442	0.120838
BIK	0.285322	0.858442	0.120838
WIPI1	0.242798	0.858442	0.120997
TINAG	0.301376	0.858442	0.121215
PCDHB5	0.179685	0.858442	0.121314
RAC2	0.268787	0.858442	0.121314
GAREM2	0.315176	0.858442	0.121314
TMEM45A	-0.51096	0.858442	0.121314
SSRP1	0.0754037	0.858442	0.121314
GSTA1	0.432989	0.858442	0.121314
MESP2	0.432569	0.858442	0.121632
PLAAT4	0.475314	0.858442	0.121632
MED16	0.0517628	0.858442	0.121632
CDK15	-1.97048	0.858442	0.121859
CCL3L3	0.418218	0.858442	0.12195
ZFP69	0.212036	0.858442	0.12195
KDM5A	0.146831	0.858442	0.12195
C7orf50	0.154053	0.858442	0.12195
S100A10	0.192555	0.858442	0.12195
SLC39A5	0.312851	0.858442	0.12195
UNC45A	0.107193	0.858442	0.12227
MZB1	0.199937	0.858442	0.122589
SRSF4	0.115265	0.858442	0.122589
FAM174B	0.419793	0.858442	0.122589
C10orf143	-0.287569	0.858442	0.122589
GRIK5	0.226869	0.858442	0.122908
MTCH1	0.0890304	0.858442	0.12291
EEF1AKMT3	0.262669	0.858442	0.12291
VPS53	0.140031	0.858442	0.12291
FLG	-1.07341	0.858442	0.122991
TP53INP1	-0.270656	0.858442	0.123231
APOBEC3D	0.282219	0.858442	0.123231
VKORC1L1	0.117526	0.858442	0.123231
MARVELD2	0.251425	0.858442	0.123231
TRIP6	-0.17356	0.858442	0.123231
CCR8	0.209194	0.858442	0.123238
DDX43	0.734777	0.858442	0.123317
AKAP17A	0.127654	0.858442	0.123553
DGAT1	-0.137645	0.858442	0.123553
COPS6	0.0959902	0.858442	0.123553
CMTM3	0.148594	0.858442	0.123875
SNX1	0.155689	0.858442	0.123875
RAB15	0.113421	0.858442	0.124198
AL049650.1	-0.591974	0.858442	0.124476
ARTN	0.432391	0.858442	0.124522
CHPT1	0.144962	0.858442	0.124522
PRKY	0.197811	0.858442	0.124559
PBX2	0.0882393	0.858442	0.124846
FBXO27	0.263306	0.858442	0.124846
TMEM61	0.372313	0.858442	0.125037
BRD7	0.213385	0.858442	0.125171
LIG1	0.108565	0.858442	0.125171
RTF1	0.109088	0.858442	0.125171
MAP1S	0.086253	0.858442	0.125171
UTY	0.333318	0.858442	0.12531
ELOVL7	0.770728	0.858442	0.125334
RIMKLA	0.369498	0.858442	0.125493
BSCL2	0.22034	0.858442	0.125497
IFIT3	0.215637	0.858442	0.125497
ZBED1	0.113202	0.858442	0.125497
TBCCD1	0.112001	0.858442	0.125497
SPRYD7	-0.114361	0.858442	0.125497
TSFM	0.0461772	0.858442	0.125823
DYNC1H1	0.090476	0.858442	0.125823
RNH1	0.102198	0.858442	0.125823
FAM3A	0.177615	0.858442	0.125823
GMIP	0.0985791	0.858442	0.12615
TVP23C	0.081585	0.858442	0.12615
DHX57	0.138102	0.858442	0.12615
EPN3	0.847514	0.858442	0.126359
HTATIP2	0.177336	0.858442	0.126478
SENP5	0.0771571	0.858442	0.126478
ANGPTL3	-0.206129	0.858442	0.126478
TARS2	0.0561655	0.858442	0.126478
LCMT1	0.153145	0.858442	0.126478
NEK6	-0.0874888	0.858442	0.126478
GPRIN1	0.162721	0.858442	0.126478
EVI2B	0.00694662	0.858442	0.126806
C12orf73	0.137631	0.858442	0.126806
C1QTNF7	0.171775	0.858442	0.127127
ZNF541	0.320491	0.858442	0.127135
PTGES3L	0.0445847	0.858442	0.127462
OCLN	0.449169	0.858442	0.127465
ICOS	0.203923	0.858442	0.12762
MPPED1	-0.362235	0.858442	0.127793
ADGRL2	-0.191476	0.858442	0.127795
RND3	-0.184487	0.858442	0.127795
ZNF775	0.20918	0.858442	0.127795
MT1A	0.686394	0.858442	0.128126
ELOVL1	0.107483	0.858442	0.128126
IPCEF1	0.0570731	0.858442	0.128126
ZNF71	0.0839553	0.858442	0.128126
PRND	0.210196	0.858442	0.128258
IL1RL2	-0.44309	0.858442	0.128458
ZNRF1	0.10086	0.858442	0.128458
PF4	-0.312304	0.858442	0.128664
NUDCD3	0.136018	0.858442	0.12879
ZNF85	0.23473	0.858442	0.12879
PGBD5	0.270057	0.858442	0.12879
DVL1	-0.169914	0.858442	0.12879
XRRA1	0.28485	0.858442	0.12879
MIEF2	0.0806283	0.858442	0.12879
CAPN14	1.04458	0.858442	0.129025
EPB41L2	0.2214	0.858442	0.129123
ZNF430	0.100869	0.858442	0.129123
C20orf96	0.100978	0.858442	0.129123
THUMPD1	0.118377	0.858442	0.129457
MRM2	0.0903047	0.858442	0.129457
PSMD10	0.191503	0.858442	0.129457
RAD51D	0.160305	0.858442	0.129457
SSH3	0.311257	0.858442	0.129457
SALL4	0.137911	0.858442	0.129525
TMEM229B	0.127079	0.858442	0.129791
MKS1	0.0971378	0.858442	0.129791
WDR5	-0.168245	0.858442	0.129791
GPBP1	0.115799	0.858442	0.129791
MINDY4B	0.206953	0.858442	0.130036
TMEM100	-0.8939	0.858442	0.13012
EMC8	0.0928356	0.858442	0.130126
PRKACA	-0.174404	0.858442	0.130126
SEMA4A	0.0386794	0.858442	0.130126
DUS4L	0.215117	0.858442	0.130126
ZNF266	0.108812	0.858442	0.130462
AP2A2	0.0951008	0.858442	0.130462
DUSP10	0.185705	0.858442	0.130462
GDAP1L1	-1.39908	0.858442	0.130691
ACR	0.216901	0.858442	0.130793
MXRA7	0.0844771	0.858442	0.130798
SVBP	0.126596	0.858442	0.130798
DDHD2	0.242952	0.858442	0.130798
CSGALNACT1	0.135456	0.858442	0.130798
MARCO	0.199979	0.858442	0.131133
WDR6	0.132818	0.858442	0.131135
CSRNP1	-0.134396	0.858442	0.131135
MED30	-0.206929	0.858442	0.131135
BEGAIN	-0.910031	0.858442	0.131274
CFAP20DC	0.257399	0.858442	0.131472
SLC9A7	0.0983424	0.858442	0.131473
CYP39A1	-0.505706	0.858442	0.131473
MESP1	0.22572	0.858442	0.131473
DENR	0.1563	0.858442	0.131473
PRB3	-1.00389	0.858442	0.131569
PRR15L	0.801186	0.858442	0.131642
PCDHA6	0.115575	0.858442	0.131679
TNNI2	1.35382	0.858442	0.131811
FAHD2B	0.390171	0.858442	0.131811
ACSF2	0.116374	0.858442	0.131811
PCIF1	0.110192	0.858442	0.131811
SLC8A3	-1.49906	0.858442	0.131992
MYL6	0.133124	0.858442	0.13215
EME2	0.112505	0.858442	0.13215
AMZ2	0.150408	0.858442	0.13249
H6PD	-0.267805	0.858442	0.13249
CAPN5	0.312441	0.858442	0.13249
PPARD	0.213965	0.858442	0.13249
GAB1	0.0979169	0.858442	0.13249
FAM13A	-0.225255	0.858442	0.13249
FIBCD1	0.374882	0.858442	0.132592
TAL2	0.721313	0.858442	0.13265
NEU4	-0.272554	0.858442	0.13283
ZNF821	0.0918279	0.858442	0.13283
FEN1	0.245917	0.858442	0.13283
TXNDC11	0.0997814	0.858442	0.13283
DUSP12	0.131697	0.858442	0.13283
STRIP2	0.73526	0.858442	0.133171
C1QTNF9B	-1.02344	0.858442	0.133349
ILDR2	-0.229749	0.858442	0.133513
SIGLEC11	0.226389	0.858442	0.133513
TRPC4AP	0.106788	0.858442	0.133513
CASC3	0.141123	0.858442	0.133513
EPS8L2	0.151699	0.858442	0.133513
BEST1	0.12495	0.858442	0.133513
TRAF5	0.0984259	0.858442	0.133513
FAM221A	0.220545	0.858442	0.133855
KDM4A	0.136703	0.858442	0.133855
BRCC3	0.122838	0.858442	0.133855
FBXL5	0.0368632	0.858442	0.133855
DNAJB5	0.0604903	0.858442	0.134199
FNDC3A	-0.110138	0.858442	0.134199
MIOS	0.114455	0.858442	0.134199
TMEM139	0.302117	0.858442	0.134199
CSK	0.0489786	0.858442	0.134199
TCTEX1D2	0.331929	0.858442	0.134542
RAB11FIP4	0.141792	0.858442	0.134542
PFAS	0.0713334	0.858442	0.134542
KLHL21	-0.15585	0.858442	0.134542
GPR37	0.211849	0.858442	0.134887
TAF9B	0.221802	0.858442	0.134887
CCDC9	0.148502	0.858442	0.134887
REC8	0.136111	0.858442	0.134887
NUP155	0.210335	0.858442	0.134887
STRN	0.196191	0.858442	0.134887
ARAP2	0.198827	0.858442	0.134887
AP1M1	-0.144867	0.858442	0.134887
C17orf113	0.336633	0.858442	0.135072
FUT4	0.120024	0.858442	0.135232
TMEM14C	0.0914255	0.858442	0.135232
GBP1	0.410007	0.858442	0.135232
ADD3	0.154441	0.858442	0.135232
DGKK	-0.369909	0.858442	0.135282
SLC7A13	-0.727529	0.858442	0.13554
TTC12	0.124146	0.858442	0.135578
CHPF2	0.165644	0.858442	0.135578
MYLK4	0.398943	0.858442	0.135578
CORO2A	0.497343	0.858442	0.135578
IFI44L	0.256922	0.858442	0.135578
USP1	0.102763	0.858442	0.135578
RNF187	0.207474	0.858442	0.135578
MRPL17	0.0251936	0.858442	0.135924
MSTN	-0.358107	0.858442	0.136115
SORCS2	-0.624677	0.858442	0.136271
ZDHHC1	0.774187	0.858442	0.136271
GMPR2	0.0463507	0.858442	0.136271
PAOX	0.195268	0.858442	0.136271
TM4SF18	0.20122	0.858442	0.136271
C15orf41	0.493259	0.858442	0.136271
WDR83	0.0994111	0.858442	0.136271
CCDC102A	0.0792514	0.858442	0.136619
PDCD7	0.0402137	0.858442	0.136619
ZMAT2	0.128992	0.858442	0.136619
RMC1	0.132271	0.858442	0.136619
LEMD2	0.114146	0.858442	0.136968
B3GNT7	0.135366	0.858442	0.136968
ANAPC4	0.0475927	0.858442	0.136968
HUNK	0.0274654	0.858442	0.137314
COMMD4	0.11434	0.858442	0.137317
RGS19	0.0445817	0.858442	0.137317
IGFALS	0.207368	0.858442	0.137317
ECI2	0.0776108	0.858442	0.137317
RGMB	-0.427578	0.858442	0.137317
TCEA1	0.0944775	0.858442	0.137317
FABP2	0.823646	0.858442	0.137595
B3GLCT	0.140244	0.858442	0.137667
EIF2AK1	0.114859	0.858442	0.137667
MICALL2	0.324973	0.858442	0.137667
SEMA4D	0.191598	0.858442	0.137667
AQR	0.142801	0.858442	0.137667
NLRP2B	-0.274757	0.858442	0.137708
HNRNPUL2-BSCL2	0.259233	0.858442	0.13784
PARD6A	0.120932	0.858442	0.138018
EID2	0.0851652	0.858442	0.138018
BEND6	-0.882096	0.858442	0.138289
GPRC5D	0.450683	0.858442	0.138356
SNX32	0.125048	0.858442	0.138369
EXOSC7	0.0376458	0.858442	0.138369
SLC25A32	-0.180335	0.858442	0.138369
OLFML1	0.240783	0.858442	0.138369
GPR153	-0.32002	0.858442	0.138369
PCDHGA8	0.520628	0.858442	0.138479
LUC7L2	0.0699465	0.858442	0.138721
TLE3	0.167871	0.858442	0.138721
TMEM214	0.120501	0.858442	0.139074
SLC11A2	0.207376	0.858442	0.139074
MUTYH	0.0773541	0.858442	0.139074
BRD9	0.138303	0.858442	0.139074
SCARB1	0.140127	0.858442	0.139074
C17orf75	0.146355	0.858442	0.139074
EFL1	0.133191	0.858442	0.139074
ITGA11	0.255034	0.858442	0.139074
PNKP	0.099512	0.858442	0.139427
PDS5A	0.0955346	0.858442	0.139427
PLA2G4F	1.54165	0.858442	0.139565
USP50	-0.649502	0.858442	0.139633
TRIM25	-0.184697	0.858442	0.139781
HNRNPLL	0.131853	0.858442	0.139781
ECHS1	-0.135008	0.858442	0.139781
NRTN	-0.152421	0.858442	0.139781
ZNF45	0.0952669	0.858442	0.139781
ZNF354B	0.126864	0.858442	0.140136
CCDC148	0.436325	0.858442	0.140136
MAP3K14	0.146193	0.858442	0.140136
SLC35A1	0.180632	0.858442	0.140136
RBM14	0.063987	0.858442	0.140136
PIM1	0.372506	0.858442	0.140136
PIM2	0.140799	0.858442	0.140136
FATE1	0.375615	0.858442	0.140483
JAKMIP1	0.133212	0.858442	0.140491
RCAN3	0.3073	0.858442	0.140491
PPP1CA	0.160816	0.858442	0.140491
RPL10L	1.23896	0.858442	0.140561
KLK10	-0.00118301	0.858442	0.140644
RNF186	0.541102	0.858442	0.140721
C6orf201	0.0991207	0.858442	0.140847
TRIQK	-0.176929	0.858442	0.140847
FNDC1	0.545542	0.858442	0.141199
TMOD1	-0.404295	0.858442	0.141204
MRPL40	-0.102505	0.858442	0.141204
TSEN34	0.0976091	0.858442	0.141204
SCN3A	-0.989099	0.858442	0.141384
OSBP2	0.149646	0.858442	0.141562
TTC31	0.100565	0.858442	0.141562
PPM1M	0.0725109	0.858442	0.141562
LCMT2	0.118109	0.858442	0.141562
POLG	0.156019	0.858442	0.14192
WWP2	0.240623	0.858442	0.14192
CDH16	-1.73421	0.858442	0.141954
TSR3	0.0528628	0.858442	0.142279
DNAJC6	0.302663	0.858442	0.142279
GP5	-1.44994	0.858442	0.142353
ZBTB22	0.0866419	0.858442	0.142638
SLC37A1	0.270633	0.858442	0.142638
TRIM39	0.0973163	0.858442	0.142638
PGAP3	0.115934	0.858442	0.142638
SH2D4B	0.401433	0.858442	0.142832
HSPB1	0.110839	0.858442	0.142999
SPR	-0.08742	0.858442	0.14336
SMPDL3A	-0.163756	0.858442	0.14336
ANAPC5	0.117599	0.858442	0.14336
NOL7	0.0937781	0.858442	0.14336
CIITA	0.163494	0.858442	0.14336
PCDH17	0.0961507	0.858442	0.14336
USP33	0.092119	0.858442	0.14336
METTL17	0.0698831	0.858442	0.14336
CDH4	0.186652	0.858442	0.143534
MINPP1	-0.0994123	0.858442	0.143721
METTL9	0.162634	0.858442	0.143721
AIF1	0.0817698	0.858442	0.143721
FNBP1L	0.15855	0.858442	0.143721
TBX21	0.180737	0.858442	0.143721
SMAD3	0.166706	0.858442	0.144084
API5	0.182453	0.858442	0.144084
SESN1	-0.165124	0.858442	0.144084
RDH16	-0.439571	0.858442	0.144084
HOXD8	-0.501961	0.858442	0.144265
SAMD11	-0.679878	0.858442	0.144265
CCZ1	0.196394	0.858442	0.144447
PPOX	0.120718	0.858442	0.144811
KARS1	0.121508	0.858442	0.144811
PPP1R9A	0.585601	0.858442	0.144811
XAF1	0.208079	0.858442	0.144811
HUWE1	0.0941687	0.858442	0.144811
EVA1A	-0.144728	0.858442	0.145175
MRPL45	0.0681286	0.858442	0.145175
CAPZB	0.0376537	0.858442	0.145175
CDH1	0.514291	0.858442	0.145175
TLNRD1	0.147411	0.858442	0.14554
DEAF1	0.0703051	0.858442	0.14554
LRRC26	0.5595	0.858442	0.145722
SLC17A2	0.206083	0.858442	0.145723
LZTFL1	0.126266	0.858442	0.145906
CDK5RAP3	0.0968656	0.858442	0.145906
THAP12	0.123434	0.858442	0.145906
SCG5	0.192876	0.858442	0.146273
FEZ2	0.17096	0.858442	0.146273
MKNK1	0.0589678	0.858442	0.14664
CUL7	0.0998651	0.858442	0.14664
NFKBIL1	0.134613	0.858442	0.14664
TUB	0.291815	0.858442	0.147002
ATG10	0.0769072	0.858442	0.147008
ZNF286A	0.00227758	0.858442	0.147008
CD300A	0.0723254	0.858442	0.147008
FOXO6	0.770891	0.858442	0.147211
TAFA2	-0.222648	0.858442	0.147377
SYNRG	0.126223	0.858442	0.147377
KRTAP5-7	0.48083	0.858442	0.147478
SLC6A4	0.517598	0.858442	0.147711
ZNF500	0.111443	0.858442	0.147746
PYM1	0.116806	0.858442	0.147746
RBBP8NL	1.15	0.858442	0.147819
FERMT1	0.380884	0.858442	0.147909
STEAP4	-0.721034	0.858442	0.148117
NAA40	0.0371966	0.858442	0.148117
CFAP58	-0.313908	0.858442	0.148348
KANTR	0.478696	0.858442	0.148482
TRAF3IP2	-0.206855	0.858442	0.148487
IRF3	0.116227	0.858442	0.148487
PSMC3IP	0.0149195	0.858442	0.148487
ARHGAP27	0.353821	0.858442	0.148487
C8G	-0.0872226	0.858442	0.148487
H3-3B	0.110944	0.858442	0.148487
NAPA	0.118296	0.858442	0.148487
CD6	0.064028	0.858442	0.148487
EIF2S3B	0.033489	0.858442	0.148632
SOX15	0.0813952	0.858442	0.148859
ZCCHC8	0.113995	0.858442	0.148859
PLCB3	0.132718	0.858442	0.148859
TLCD3A	0.220322	0.858442	0.148859
GNPDA2	0.0744716	0.858442	0.148859
KIF3B	0.144972	0.858442	0.148859
NRG1	-0.403467	0.858442	0.148977
PCDHA5	0.0808469	0.858442	0.149127
RASL10A	-0.305348	0.858442	0.149231
F11R	0.0779572	0.858442	0.149231
SCAMP2	0.132302	0.858442	0.149231
LACTB	0.138023	0.858442	0.149231
GNAI3	0.124733	0.858442	0.149231
EAF2	0.0968717	0.858442	0.149231
C7orf26	0.072484	0.858442	0.149604
MRPL23	0.190743	0.858442	0.149604
XYLT1	0.0558861	0.858442	0.149604
SUPT7L	0.0585188	0.858442	0.149604
PVALB	-1.44348	0.858442	0.149736
PRKAG3	-0.319949	0.858442	0.149778
CCSAP	0.152327	0.858442	0.149978
DSN1	0.128571	0.858442	0.149978
RNF141	0.208595	0.858442	0.149978
TTC30A	0.108409	0.858442	0.149978
RABEPK	-0.133903	0.858442	0.149978
CDK13	0.176296	0.858442	0.149978
RNF34	0.157506	0.858442	0.149978
CNKSR1	0.398361	0.858442	0.150351
CSPG5	0.0161728	0.858442	0.150352
NACC2	-0.199839	0.858442	0.150352
TTLL5	0.0729018	0.858442	0.150352
TAFA1	-1.06164	0.858442	0.150569
RHBDD3	-0.0595757	0.858442	0.150727
PIEZO2	0.173975	0.858442	0.150727
APOBEC2	1.37453	0.858442	0.150762
KCNH1	-0.452543	0.858442	0.151038
MEIOC	-0.531063	0.858442	0.151103
PRR13	0.111936	0.858442	0.151103
MRPL49	0.114119	0.858442	0.151103
SLCO1A2	-0.521348	0.858442	0.151103
RAB38	0.246796	0.858442	0.151479
C5orf51	0.307394	0.858442	0.15148
BLVRA	0.208269	0.858442	0.15148
MIF4GD	0.213329	0.858442	0.15148
FAM114A1	0.152879	0.858442	0.15148
TSR2	0.0871362	0.858442	0.15148
CAAP1	0.128738	0.858442	0.15148
TESK2	0.122007	0.858442	0.15148
C5orf34	0.364313	0.858442	0.15148
SMTNL1	0.5769	0.858442	0.151815
IL4R	0.164067	0.858442	0.151857
ERGIC2	0.263194	0.858442	0.151857
HAPLN3	0.104002	0.858442	0.151857
ERICH2	-0.225393	0.858442	0.151857
RAP2B	0.13242	0.858442	0.151857
APLN	0.0887988	0.858442	0.151857
NDUFS4	0.124421	0.858442	0.151857
PPM1E	0.677297	0.858442	0.152235
RPL3	-0.0692199	0.858442	0.152235
TARS1	0.145319	0.858442	0.152235
AC105052.3	0.43276	0.858442	0.152493
NR5A1	-1.00791	0.858442	0.152601
KLHL25	0.0702944	0.858442	0.152614
SF1	0.0724359	0.858442	0.152614
C19orf47	0.099033	0.858442	0.152614
NTN4	0.389976	0.858442	0.152614
EIPR1	0.126677	0.858442	0.152614
GTF2F1	0.113282	0.858442	0.152614
PHTF2	0.11473	0.858442	0.152614
SIPA1L1	0.0646439	0.858442	0.152614
LTA4H	0.0700944	0.858442	0.152614
CLCN2	0.102653	0.858442	0.152993
KNTC1	0.0606441	0.858442	0.152993
SMPX	0.307211	0.858442	0.153099
PGLYRP1	-0.320181	0.858442	0.153147
IL12A	0.25793	0.858442	0.153346
SCO1	0.0264402	0.858442	0.153373
ZNF235	0.154419	0.858442	0.153373
ITIH4	-0.221514	0.858442	0.153373
ANXA4	0.198441	0.858442	0.153373
FBF1	0.120192	0.858442	0.153373
ZNF185	0.442475	0.858442	0.153754
ILK	0.167061	0.858442	0.153754
CABLES1	0.10773	0.858442	0.153754
CFL2	-0.166977	0.858442	0.154136
GZMA	0.138634	0.858442	0.154136
SYNJ2	0.18661	0.858442	0.154136
ID1	-0.267488	0.858442	0.154136
MYBPC2	-0.280733	0.858442	0.154484
ZNF69	0.0640723	0.858442	0.154518
FAM229B	-0.0207732	0.858442	0.154518
DCHS2	-0.489105	0.858442	0.154582
PHRF1	0.09269	0.858442	0.154901
C10orf67	0.133611	0.858442	0.154914
BMP5	-0.80384	0.858442	0.155157
MAGED2	0.119155	0.858442	0.155285
MTRF1	-0.118358	0.858442	0.155285
TMEM41A	0.0630154	0.858442	0.155285
AEBP1	0.0738654	0.858442	0.155285
KRT86	0.991361	0.858442	0.155445
STOX1	0.234978	0.858442	0.155666
GZMH	0.246219	0.858442	0.155669
POLD3	0.0916234	0.858442	0.155669
NIPSNAP2	0.166295	0.858442	0.155669
BET1L	0.139916	0.858442	0.155669
ZNF362	0.0225101	0.858442	0.155669
CXCR4	0.177284	0.858442	0.155669
TRPC5	0.0724398	0.858442	0.155839
AC004997.1	-0.56776	0.858442	0.156012
PARP16	0.0618906	0.858442	0.156054
FAAH2	0.0684657	0.858442	0.156054
TEX264	0.105423	0.858442	0.156054
USP3	0.177786	0.858442	0.156054
ACOT11	0.601553	0.858442	0.15644
NKIRAS2	0.0856999	0.858442	0.15644
FAM156A	-0.453346	0.858442	0.156671
PXN	0.206211	0.858442	0.156827
ANKEF1	0.182207	0.858442	0.156827
IMMT	0.0543151	0.858442	0.157214
DECR1	-0.164519	0.858442	0.157214
CCDC85C	-0.196477	0.858442	0.157214
C16orf91	0.030127	0.858442	0.157214
PCDHGB4	0.66013	0.858442	0.157366
TMEM237	0.0758212	0.858442	0.157602
IQSEC2	0.155459	0.858442	0.157602
CCDC28B	0.45779	0.858442	0.157602
DDX3Y	0.109447	0.858442	0.157626
REEP1	0.125796	0.858442	0.157991
ADAM22	0.305755	0.858442	0.157991
SLC25A42	-0.177388	0.858442	0.157991
CD47	0.238224	0.858442	0.157991
CD82	0.283778	0.858442	0.157991
SOX4	0.259261	0.858442	0.157991
GPIHBP1	0.105842	0.858442	0.157991
PODXL2	0.703038	0.858442	0.157991
WHRN	0.0763953	0.858442	0.157991
ZSCAN12	0.0469108	0.858442	0.158185
MAGI3	0.121252	0.858442	0.15838
ZNF26	0.177418	0.858442	0.15838
TRPM6	-0.759547	0.858442	0.158419
LY6G5B	0.160908	0.858442	0.158768
ZNF394	0.0704525	0.858442	0.158771
THTPA	0.120562	0.858442	0.158771
MRPL28	0.03006	0.858442	0.158771
HMGN3	0.150288	0.858442	0.158771
APOH	-0.17227	0.858442	0.158771
PALB2	0.148956	0.858442	0.158771
MS4A4E	-0.402546	0.858442	0.158962
PTCD2	0.0819326	0.858442	0.159162
RSBN1L	0.160292	0.858442	0.159162
MYO19	0.154562	0.858442	0.159162
RPP38	0.0330279	0.858442	0.159162
CNOT6L	0.0488355	0.858442	0.159162
PNPLA7	-0.285949	0.858442	0.159162
RNF152	-0.155935	0.858442	0.159162
PRMT6	0.205435	0.858442	0.159162
C9orf24	0.483686	0.858442	0.159553
TTC7A	0.0752291	0.858442	0.159553
TIGD3	0.143192	0.858442	0.159553
LRRC46	0.129407	0.858442	0.159553
AC007040.2	-1.24041	0.858442	0.159717
RNF133	0.242313	0.858442	0.159876
ZFP64	0.144135	0.858442	0.159946
GREB1L	0.312683	0.858442	0.159946
ARHGEF3	0.340237	0.858442	0.159946
C15orf39	0.238684	0.858442	0.159946
GTF2IRD1	0.10077	0.858442	0.159946
MPPED2	-0.29128	0.858442	0.160732
FANCG	0.116185	0.858442	0.160733
MOB2	0.0941159	0.858442	0.160733
MFAP1	0.110817	0.858442	0.160733
FAM234A	0.0904567	0.858442	0.160733
BBS2	0.15495	0.858442	0.160733
TMEM190	-0.47934	0.858442	0.160931
FMO1	0.52749	0.858442	0.161127
PDF	0.154897	0.858442	0.161127
TYW1	0.0915077	0.858442	0.161523
AL360181.3	0.12223	0.858442	0.161669
TCAP	1.21189	0.858442	0.161919
MYL6B	0.110891	0.858442	0.161919
TFB1M	-0.0727903	0.858442	0.161919
STIL	0.242402	0.858442	0.161919
PDE6D	0.0709705	0.858442	0.162315
C1orf210	0.420541	0.858442	0.162315
ZSCAN9	0.0779437	0.858442	0.162315
ZNF131	0.252244	0.858442	0.162713
CDC42EP2	0.21272	0.858442	0.162713
SHISA5	0.0590418	0.858442	0.162713
ACTN4	0.0871093	0.858442	0.163111
MAP6	0.404995	0.858442	0.163111
EPB41L1	0.193515	0.858442	0.163111
ZBTB26	0.0689897	0.858442	0.163111
TNFSF9	0.161764	0.858442	0.163507
CYP3A43	-0.741832	0.858442	0.163509
PRKAB2	-0.157365	0.858442	0.16351
SURF1	-0.103068	0.858442	0.16351
PIWIL2	0.393489	0.858442	0.16351
PFKFB2	0.235683	0.858442	0.16351
C1GALT1	0.140315	0.858442	0.16351
PALLD	0.208414	0.858442	0.16351
PARL	0.0722935	0.858442	0.16351
HTR4	0.267504	0.858442	0.163639
MEIS2	0.501662	0.858442	0.16391
ERRFI1	-0.173758	0.858442	0.16391
ZNF324B	0.118763	0.858442	0.16391
ORMDL2	0.115509	0.858442	0.16391
CDK2	0.0883161	0.858442	0.16391
P4HTM	0.262639	0.858442	0.16391
IGF2BP3	0.342608	0.858442	0.164067
HRH4	-0.499969	0.858442	0.164068
ADAMTS20	0.866375	0.858442	0.164236
PTPMT1	0.0830591	0.858442	0.16431
SEPTIN8	0.0572204	0.858442	0.16431
GTF2H2	0.355019	0.858442	0.16431
GMCL1	0.0835961	0.858442	0.16431
RAB35	0.126262	0.858442	0.16431
PLPPR4	-0.550295	0.858442	0.164649
EIF2AK2	0.106334	0.858442	0.164712
PML	0.122291	0.858442	0.164712
GNAO1	-0.353086	0.858442	0.164712
COMMD9	0.0117961	0.858442	0.164712
MARCHF6	0.208605	0.858442	0.164712
STK26	0.34107	0.858442	0.164712
ABT1	0.0418822	0.858442	0.164712
ZDHHC19	-0.0745464	0.858442	0.165111
MSH6	0.074351	0.858442	0.165114
FABP4	-1.14638	0.858442	0.165114
HNRNPL	0.0509649	0.858442	0.165114
ZSWIM7	0.097742	0.858442	0.165114
NBPF14	0.18902	0.858442	0.165114
ULK1	0.0513617	0.858442	0.165516
TMX2	0.117024	0.858442	0.165516
BTBD11	0.306662	0.858442	0.165516
SLC5A9	0.183087	0.858442	0.165516
LMOD1	0.10377	0.858442	0.165516
PCDHGA6	0.237653	0.858442	0.16592
FBXL14	0.375774	0.858442	0.16592
ZNF133	0.0237431	0.858442	0.16592
ZNF599	0.0712707	0.858442	0.16592
CCDC141	0.677664	0.858442	0.165989
CD247	0.0708465	0.858442	0.166324
INPP4B	0.482959	0.858442	0.166324
SMIM19	0.176558	0.858442	0.166324
GAD1	0.0831853	0.858442	0.166483
SH2D6	0.390314	0.858442	0.166728
HAUS5	0.0678702	0.858442	0.166729
HNRNPUL1	0.0816489	0.858442	0.166729
FER	0.116247	0.858442	0.166729
FGL2	0.0530973	0.858442	0.166729
ZNF263	0.116202	0.858442	0.166729
HCAR2	0.406115	0.858442	0.166888
CBLC	0.323026	0.858442	0.167134
ADPGK	0.0504242	0.858442	0.167134
HPF1	0.204054	0.858442	0.167134
C5orf63	0.173226	0.858442	0.167541
FBXL6	-0.111397	0.858442	0.167541
FOXD2	0.29993	0.858442	0.167541
WASHC2A	0.178119	0.858442	0.167541
PTBP3	0.178834	0.858442	0.167541
TSSK4	0.27238	0.858442	0.167742
CD244	0.177482	0.858442	0.167948
UPK3B	1.43567	0.858442	0.167948
SIX5	0.00756618	0.858442	0.167948
MPP1	0.1515	0.858442	0.167948
DLEU7	0.134209	0.858442	0.168235
PRICKLE3	0.121329	0.858442	0.168356
ZNF517	-0.0212854	0.858442	0.168356
MLIP	-0.334995	0.858442	0.168356
VPS4A	0.106627	0.858442	0.168356
CNOT1	0.223042	0.858442	0.168356
MSH3	0.0729362	0.858442	0.168356
SIN3A	0.0750029	0.858442	0.168356
UPK2	0.634203	0.858442	0.168623
CABP7	-0.587912	0.858442	0.168764
EID1	0.134905	0.858442	0.168764
CDKN1A	0.128389	0.858442	0.168764
PYROXD2	-0.157648	0.858442	0.168764
C5orf49	0.596169	0.858442	0.169053
SYCE1L	0.480728	0.858442	0.169174
MAP2K4	0.100081	0.858442	0.169174
DGKZ	0.0902979	0.858442	0.169174
SMARCE1	0.0910519	0.858442	0.169174
ACOXL	0.256032	0.858442	0.169338
HECTD4	0.125279	0.858442	0.169584
ZDHHC11	0.22025	0.858442	0.169584
MCRS1	0.0880367	0.858442	0.169584
LRIG3	0.454071	0.858442	0.169584
BARD1	0.154609	0.858442	0.169584
ARIH1	0.0970154	0.858442	0.169584
DNAJC22	-0.231551	0.858442	0.169584
SPATA46	-1.5419	0.858442	0.169769
RAB40A	0.322117	0.858442	0.169931
BTBD10	0.152564	0.858442	0.169995
RBP4	-0.107682	0.858442	0.169995
ZNF530	0.0200607	0.858442	0.169995
SLC22A8	-2.56222	0.858442	0.170303
SLC9A2	0.466443	0.858442	0.170396
KBTBD6	-0.13312	0.858442	0.170406
GNB5	0.11189	0.858442	0.170406
ANKRD13A	0.140661	0.858442	0.170406
THBS1	-0.262313	0.858442	0.170406
PNP	0.171996	0.858442	0.170406
PSIP1	0.171389	0.858442	0.170406
PPM1H	0.462868	0.858442	0.170819
ZNF646	0.145946	0.858442	0.170819
CTNND1	0.195119	0.858442	0.170819
TAF8	0.0491521	0.858442	0.170819
SNAP25	0.1064	0.858442	0.171229
PSME3IP1	0.175953	0.858442	0.171232
CZIB	0.0986483	0.858442	0.171232
UBAP1	0.155485	0.858442	0.171232
CTNNBL1	0.0937008	0.858442	0.171232
CRYBA1	-0.395916	0.858442	0.171389
INAVA	0.497421	0.858442	0.171435
RASGRF1	0.136075	0.858442	0.171644
CCL15	0.228584	0.858442	0.171646
CYRIA	0.176463	0.858442	0.171646
PFKFB4	0.11702	0.858442	0.171646
ADRB1	-0.289939	0.858442	0.171988
ZNFX1	0.0804223	0.858442	0.17206
CASK	0.234607	0.858442	0.17206
TMEM132A	0.497122	0.858442	0.17206
DHRS13	0.294786	0.858442	0.17206
IREB2	0.0996384	0.858442	0.17206
SOWAHD	0.263147	0.858442	0.17206
ITGA2	0.762038	0.858442	0.17206
MAML3	0.0244789	0.858442	0.17206
ZNRD2	0.104258	0.858442	0.17206
SAAL1	0.0581944	0.858442	0.172476
DPP3	0.246268	0.858442	0.172476
ESCO1	0.12714	0.858442	0.172476
LPXN	0.183316	0.858442	0.172476
SLC15A4	0.219255	0.858442	0.172476
MNAT1	0.0698517	0.858442	0.172476
CASP2	0.126734	0.858442	0.172476
SPATA2	0.0583642	0.858442	0.172476
NLRC3	0.0203486	0.858442	0.172892
ZDHHC13	0.335959	0.858442	0.172892
STYXL1	0.178237	0.858442	0.172892
BRAT1	0.0495267	0.858442	0.172892
R3HCC1	0.164596	0.858442	0.172892
WBP11	0.128583	0.858442	0.172892
LRRC3	-0.17585	0.858442	0.173308
PDHA1	0.0634119	0.858442	0.173308
DEPDC7	0.147957	0.858442	0.173308
ASIC5	0.120024	0.858442	0.173563
EIF2B4	0.0876296	0.858442	0.173726
DHX40	0.202197	0.858442	0.173726
C5AR2	-0.409749	0.858442	0.173726
UFSP1	0.075444	0.858442	0.173726
NAP1L4	0.101977	0.858442	0.173726
LY75	0.161426	0.858442	0.173726
TSC22D4	0.107888	0.858442	0.173726
SLC25A2	0.207076	0.858442	0.173895
ZNF785	0.136951	0.858442	0.174144
AHNAK	0.241148	0.858442	0.174144
IK	0.0872834	0.858442	0.174144
TCTN2	0.52444	0.858442	0.174144
AATF	0.106385	0.858442	0.174144
STEAP3	-0.231274	0.858442	0.174144
HLA-DQA1	0.0034295	0.858442	0.174144
SLC49A4	0.123451	0.858442	0.174144
FAM81A	0.329834	0.858442	0.174563
AKIRIN2	0.292455	0.858442	0.174563
AP4E1	0.11967	0.858442	0.174563
RPF1	0.0226463	0.858442	0.174563
ZNF92	0.170959	0.858442	0.174563
COL4A3	0.494943	0.858442	0.174982
BBS1	0.231384	0.858442	0.174983
PEX5	0.0899412	0.858442	0.174983
ERI3	0.0702134	0.858442	0.174983
ASB13	-0.241853	0.858442	0.174983
WDR76	0.230451	0.858442	0.174983
NUDT15	-0.084491	0.858442	0.174983
SRPRA	-0.0872509	0.858442	0.174983
DMC1	0.0501669	0.858442	0.175177
WDR61	0.106148	0.858442	0.175404
PJA1	0.187727	0.858442	0.175404
EML5	0.558243	0.858442	0.17544
TMEM155	0.0535602	0.858442	0.175562
TMEM270	0.728862	0.858442	0.175733
OLR1	1.05212	0.858442	0.175781
ANKRD52	0.118499	0.858442	0.175825
RTN3	0.113895	0.858442	0.175825
TRAF1	0.0254291	0.858442	0.175825
PRRC2A	0.0612549	0.858442	0.175825
IMPG2	-0.22059	0.858442	0.176032
P2RY4	-1.90115	0.858442	0.176115
DMAC1	0.101302	0.858442	0.176247
HCAR1	-0.366477	0.858442	0.176508
CCAR2	0.127758	0.858442	0.17667
KHNYN	0.232863	0.858442	0.17667
EFCAB12	-0.591852	0.858442	0.17667
CCNDBP1	0.204048	0.858442	0.17667
MRPS10	0.0817487	0.858442	0.177094
CPSF7	0.046817	0.858442	0.177094
DHX38	0.184032	0.858442	0.177094
PIM3	-0.0590632	0.858442	0.177094
ARRDC2	0.436139	0.858442	0.177094
C1QC	0.0431442	0.858442	0.177094
FAM199X	0.176056	0.858442	0.177094
SAMD9	0.321066	0.858442	0.177094
FMO5	-0.0314833	0.858442	0.177518
FBXO31	-0.0949262	0.858442	0.177518
SETD4	0.128669	0.858442	0.177518
BBS7	0.102485	0.858442	0.177518
MFSD2B	0.287224	0.858442	0.177518
ACP7	0.934	0.858442	0.177597
VXN	-0.431712	0.858442	0.177731
UTS2B	-0.179348	0.858442	0.177915
ZNF613	0.0525056	0.858442	0.177943
OSBPL7	0.352947	0.858442	0.177943
ZDHHC16	0.0660453	0.858442	0.177943
PSPH	0.21628	0.858442	0.177943
EPC1	0.0636903	0.858442	0.177943
CNDP2	0.174056	0.858442	0.177943
NLGN4Y	0.08322	0.858442	0.177973
PCDH10	-1.88976	0.858442	0.178048
USH1G	0.752916	0.858442	0.178087
VNN3	-0.454706	0.858442	0.178369
P4HA3	0.279355	0.858442	0.178369
KYNU	-0.192068	0.858442	0.178369
MCUR1	0.236454	0.858442	0.178369
PELO	0.116921	0.858442	0.178369
CD3E	0.00407156	0.858442	0.178369
PSMD3	0.112023	0.858442	0.178796
AC079447.1	0.0852829	0.858442	0.178796
CHD4	0.115557	0.858442	0.178796
COTL1	0.0877716	0.858442	0.179223
RTL6	0.114726	0.858442	0.179223
GOLGA3	0.157582	0.858442	0.179223
ZNF222	0.0443466	0.858442	0.179223
FCER1G	0.0128643	0.858442	0.179223
SART3	0.146	0.858442	0.179651
ZNF43	0.185446	0.858442	0.179651
LAMTOR1	0.0858176	0.858442	0.179651
CEACAM1	0.197932	0.858442	0.179651
ZBTB5	0.0261378	0.858442	0.179651
SP2	0.134804	0.858442	0.179651
PRIM2	0.12386	0.858442	0.179651
ALKAL2	-0.691797	0.858442	0.180028
TTC4	0.112103	0.858442	0.18008
GPBP1L1	0.0966415	0.858442	0.18008
TMEM258	0.188189	0.858442	0.18008
TBC1D1	0.0986337	0.858442	0.18008
NCK2	0.103835	0.858442	0.18008
CBFA2T3	-0.373349	0.858442	0.18008
SERPINB6	0.237513	0.858442	0.18008
KDELR2	0.149133	0.858442	0.18051
WIPI2	0.0672267	0.858442	0.18051
NSUN5	0.0715467	0.858442	0.18051
CREB3	0.182028	0.858442	0.18051
DIS3L2	0.0797982	0.858442	0.18051
GLB1L2	0.300165	0.858442	0.180902
PLA2G4C	0.165535	0.858442	0.18094
IL2RB	0.0591653	0.858442	0.18094
HLA-DOB	0.619117	0.858442	0.18094
RMDN2	-0.22272	0.858442	0.18094
FN3K	0.146819	0.858442	0.18094
FAM241B	0.214516	0.858442	0.181371
MTF2	0.020924	0.858442	0.181371
CEP152	0.145459	0.858442	0.181371
GTPBP3	0.0409401	0.858442	0.181371
TERF2	0.179408	0.858442	0.181371
ARFGAP2	0.0877285	0.858442	0.181371
PDGFRL	0.453694	0.858442	0.181371
COCH	0.222039	0.858442	0.181583
BEX3	0.151863	0.858442	0.181803
FANCE	0.0423853	0.858442	0.181803
SP140	0.0269997	0.858442	0.181803
CIB2	0.360581	0.858442	0.181803
ADAMTS18	0.348191	0.858442	0.181838
RBPJL	-7.64008	0.858442	0.182188
REP15	0.251489	0.858442	0.182233
GNLY	0.232107	0.858442	0.182236
KNL1	0.230595	0.858442	0.182236
TFDP1	0.00983685	0.858442	0.182236
TSC1	-0.15733	0.858442	0.18267
FANCI	0.129678	0.858442	0.18267
NSD3	0.146644	0.858442	0.18267
TMEM59L	0.262173	0.858442	0.182925
DCTN5	0.161266	0.858442	0.183104
TPRG1	-0.342042	0.858442	0.183104
PPP1R11	0.184957	0.858442	0.183104
FNBP4	0.151637	0.858442	0.183104
CD2	0.00834847	0.858442	0.183104
ZFY	0.173104	0.858442	0.183134
SERBP1	0.0575561	0.858442	0.183539
ETV6	0.165069	0.858442	0.183539
SDHAF1	-0.152746	0.858442	0.183539
PLA2G4B	0.243679	0.858442	0.183936
ZNF350	0.0931621	0.858442	0.183975
ZNF891	0.0058583	0.858442	0.183975
FAM50A	0.16764	0.858442	0.183975
ARPC2	0.0709398	0.858442	0.183975
PKP4	0.115918	0.858442	0.183975
PRKCI	0.225531	0.858442	0.183975
NCALD	-0.376613	0.858442	0.183975
ACOT9	0.180875	0.858442	0.183975
NFIB	0.172659	0.858442	0.184411
NPM3	0.133636	0.858442	0.184411
UEVLD	0.253838	0.858442	0.184411
ZBED6CL	0.245045	0.858442	0.184411
MEI4	0.4422	0.858442	0.184635
DNAH11	0.278922	0.858442	0.184848
PLEKHN1	0.804483	0.858442	0.184848
ANKRD42	0.20727	0.858442	0.184848
TNFAIP3	0.176575	0.858442	0.184848
PRPF6	0.0733296	0.858442	0.184848
MAPK3	0.0766374	0.858442	0.184848
ANKHD1-EIF4EBP3	-0.155607	0.858442	0.184848
TMEM125	0.974931	0.858442	0.184994
NSG2	-0.595399	0.858442	0.185095
CC2D1B	0.0888226	0.858442	0.185287
RCL1	-0.188402	0.858442	0.185287
MYRF	0.276037	0.858442	0.185287
WASHC4	0.188024	0.858442	0.185287
CGAS	0.128938	0.858442	0.185287
AL136531.2	0.431788	0.858442	0.185335
PLAGL2	0.199316	0.858442	0.185725
CCHCR1	0.143707	0.858442	0.185725
RNF114	0.0655765	0.858442	0.185725
RNF40	0.158797	0.858442	0.185725
TRIM11	0.148809	0.858442	0.186165
PTPN6	0.101586	0.858442	0.186165
HMGN1	0.0937332	0.858442	0.186165
ZNF98	0.880983	0.858442	0.186376
BABAM1	0.0582052	0.858442	0.186605
SLC25A25	-0.261019	0.858442	0.186605
PPP3CC	0.156918	0.858442	0.186605
CFAP36	0.242861	0.858442	0.186605
TP53INP2	0.135556	0.858442	0.186605
MORF4L1	0.0596994	0.858442	0.186605
STOX2	0.0458135	0.858442	0.187047
ANP32A	0.0653887	0.858442	0.187047
ZNF226	0.131096	0.858442	0.187047
TOX4	0.0847241	0.858442	0.187047
NAE1	0.174862	0.858442	0.187047
MRPL34	-0.12318	0.858442	0.187488
CD86	0.0255033	0.858442	0.187488
MYBPC1	0.858626	0.858442	0.187665
HHLA2	1.19115	0.858442	0.187769
CYP26A1	-0.207051	0.858442	0.187886
OTOF	1.4534	0.858442	0.187917
ALDH3A2	0.0924723	0.858442	0.187931
SPATS2	0.144894	0.858442	0.187931
EIF2B1	0.117892	0.858442	0.187931
HCFC1	0.0860453	0.858442	0.187931
SMCR8	0.0602789	0.858442	0.187931
PRSS57	0.968125	0.858442	0.188085
HOXA4	0.0808871	0.858442	0.188375
RWDD2A	0.155964	0.858442	0.188375
RXRB	0.057617	0.858442	0.188375
FMR1	0.125547	0.858442	0.188375
CFI	-0.225688	0.858442	0.188375
ERAL1	0.0657468	0.858442	0.188375
CFL1	0.065893	0.858442	0.188375
PIGS	0.0532534	0.858442	0.188375
[truncated: 9,031 more rows]
