# Supplementary material for: Construction of an M2 macrophage-related prognostic model in hepatocellular carcinoma
Source: Front Oncol. 2023 Jun 20;13:1170775. doi: 10.3389/fonc.2023.1170775 (PMC10319018; doi:10.3389/fonc.2023.1170775)
Supplement: Supplementary file 9 [file Table_5.xlsx]

## Sheet: Sheet 1
ONTOLOGY	ID	Description	GeneRatio	BgRatio	pvalue	p.adjust	qvalue	geneID	Count	zscore
BP	GO:0051607	defense response to virus	17/291	238/18670	2.13042e-07	0.000709218	0.000696536	RTP4/IFNG/CXCL10/TRIM34/RSAD2/CXCL9/APOBEC3C/MICA/AGBL5/GBP3/FADD/TRIM38/OAS3/STAT1/IRF1/OASL/DDX60	17	4.12311
BP	GO:0060333	interferon-gamma-mediated signaling pathway	10/291	91/18670	1.53165e-06	0.00195458	0.00191963	IFNG/HLA-E/TRIM34/GBP2/TRIM68/TRIM38/OAS3/STAT1/IRF1/OASL	10	3.16228
BP	GO:0002483	antigen processing and presentation of endogenous peptide antigen	5/291	15/18670	2.34855e-06	0.00195458	0.00191963	TAPBP/HLA-E/ERAP1/TAP1/TAP2	5	2.23607
BP	GO:0019885	antigen processing and presentation of endogenous peptide antigen via MHC class I	5/291	15/18670	2.34855e-06	0.00195458	0.00191963	TAPBP/HLA-E/ERAP1/TAP1/TAP2	5	2.23607
BP	GO:0034341	response to interferon-gamma	14/291	199/18670	3.04651e-06	0.00202837	0.0019921	IFNG/HLA-E/TRIM34/GBP2/GBP4/GBP3/TRIM68/TRIM38/OAS3/STAT1/IRF1/CCL25/OASL/UBD	14	3.74166
BP	GO:0009615	response to virus	18/291	326/18670	3.93313e-06	0.00218223	0.00214321	RTP4/IFNG/CXCL10/TRIM34/RSAD2/CXCL9/BCL2L11/APOBEC3C/MICA/AGBL5/GBP3/FADD/TRIM38/OAS3/STAT1/IRF1/OASL/DDX60	18	4.24264
BP	GO:0071346	cellular response to interferon-gamma	13/291	180/18670	5.16428e-06	0.00245598	0.00241207	IFNG/HLA-E/TRIM34/GBP2/GBP4/GBP3/TRIM68/TRIM38/OAS3/STAT1/IRF1/CCL25/OASL	13	3.60555
BP	GO:0045589	regulation of regulatory T cell differentiation	6/291	32/18670	8.77416e-06	0.00365115	0.00358586	IFNG/DROSHA/MDK/LAG3/RUNX1/IRF1	6	2.44949
BP	GO:0045066	regulatory T cell differentiation	6/291	34/18670	1.26855e-05	0.00469221	0.00460831	IFNG/DROSHA/MDK/LAG3/RUNX1/IRF1	6	2.44949
BP	GO:0019883	antigen processing and presentation of endogenous antigen	5/291	22/18670	1.88305e-05	0.00626867	0.00615658	TAPBP/HLA-E/ERAP1/TAP1/TAP2	5	2.23607
BP	GO:2001185	regulation of CD8-positive, alpha-beta T cell activation	4/291	15/18670	6.89116e-05	0.0208551	0.0204822	HLA-E/CD274/RUNX1/IRF1	4	2
BP	GO:0060337	type I interferon signaling pathway	8/291	95/18670	0.00011898	0.030468	0.0299232	HLA-E/RSAD2/GBP2/FADD/OAS3/STAT1/IRF1/OASL	8	2.82843
BP	GO:0071357	cellular response to type I interferon	8/291	95/18670	0.00011898	0.030468	0.0299232	HLA-E/RSAD2/GBP2/FADD/OAS3/STAT1/IRF1/OASL	8	2.82843
BP	GO:0034340	response to type I interferon	8/291	99/18670	0.000158834	0.0377685	0.0370931	HLA-E/RSAD2/GBP2/FADD/OAS3/STAT1/IRF1/OASL	8	2.82843
BP	GO:0036037	CD8-positive, alpha-beta T cell activation	4/291	23/18670	0.000405183	0.0899236	0.0883157	HLA-E/CD274/RUNX1/IRF1	4	2
KEGG	hsa04612	Antigen processing and presentation	7/127	78/8076	0.000210842	0.0444877	0.0430562	TAPBP/CD8B2/IFNG/HLA-E/TAP1/PSME1/TAP2	7	2.64575
KEGG	hsa05160	Hepatitis C	9/127	157/8076	0.000790819	0.0675552	0.0653814	RXRA/IFNG/CXCL10/RSAD2/CLDN7/FADD/OAS3/STAT1/CLDN4	9	2.33333
KEGG	hsa04061	Viral protein interaction with cytokine and cytokine receptor	7/127	100/8076	0.0009605	0.0675552	0.0653814	CXCL11/CXCL10/TNFSF10/CXCL9/TNFRSF10C/CCL4L2/CCL25	7	2.64575
