# Supplementary material for: Construction of an M2 macrophage-related prognostic model in hepatocellular carcinoma
Source: Front Oncol. 2023 Jun 20;13:1170775. doi: 10.3389/fonc.2023.1170775 (PMC10319018; doi:10.3389/fonc.2023.1170775)
Supplement: Supplementary file 12 [file Table_8.xlsx]

## Sheet: Sheet1
logFC	AveExpr	t	P.Value	adj.P.Val	B
BOYAULT_LIVER_CANCER_SUBCLASS_G3_DN	-0.563614	0.0413206	-14.0607	2.52902e-36	5.71305e-32	71.6158
BOYAULT_LIVER_CANCER_SUBCLASS_G23_DN	-0.645333	0.0341777	-13.5133	3.8393e-34	4.33649e-30	66.683
BOYAULT_LIVER_CANCER_SUBCLASS_G3_UP	0.407002	-0.036986	12.371	1.09297e-29	7.91344e-26	56.6108
LIAO_METASTASIS	0.310655	-0.0263765	12.3428	1.40123e-29	7.91344e-26	56.3669
SHETH_LIVER_CANCER_VS_TXNIP_LOSS_PAM4	-0.317018	0.0170111	-12.2522	3.11278e-29	1.40636e-25	55.5832
CAIRO_HEPATOBLASTOMA_CLASSES_DN	-0.379089	0.0133518	-11.8816	7.91963e-28	2.98174e-24	52.4057
GO_SHORT_CHAIN_FATTY_ACID_CATABOLIC_PROCESS	-0.599202	0.0146324	-11.6394	6.41978e-27	2.07175e-23	50.3515
GSE30971_WBP7_HET_VS_KO_MACROPHAGE_4H_LPS_STIM_UP	0.265091	-0.0174005	11.5436	1.46051e-26	4.12412e-23	49.5447
MODULE_294	-0.478474	0.0246613	-11.4263	3.97829e-26	9.98551e-23	48.5612
GSE41176_WT_VS_TAK1_KO_ANTI_IGM_STIM_BCELL_3H_DN	0.289901	-0.03359	11.4129	4.4592e-26	1.00733e-22	48.4492
